# Supplementary material for: 2-Amino-3-ammonio­pyridinium dichloride
Source: Acta Crystallogr Sect E Struct Rep Online. 2010 Feb 3;66(Pt 3):o513–4. doi: 10.1107/S1600536810003624 (PMC2983660; doi:10.1107/S1600536810003624)
Supplement: Supplementary file 2 [file e-66-0o513-Isup2.hkl]

#
# h,k,l, Fc-squared, Fo-squared, sigma(Fo-squared) and status flag
#
data_I
_shelx_title ' h24m in P2(1)/c (RT)'
_shelx_refln_list_code          4
_shelx_F_calc_maximum      296.72
_exptl_crystal_F_000       752.00
_reflns_d_resolution_high  0.6602
 
loop_
 _symmetry_equiv_pos_as_xyz
 'x, y, z'
 '-x, y+1/2, -z+1/2'
 '-x, -y, -z'
 'x, -y-1/2, z-1/2'
 
_cell_length_a    10.9770
_cell_length_b    12.5175
_cell_length_c    11.6520
_cell_angle_alpha  90.000
_cell_angle_beta   98.979
_cell_angle_gamma  90.000
 
_shelx_F_squared_multiplier     1.000
 
loop_
 _refln_index_h
 _refln_index_k
 _refln_index_l
 _refln_F_squared_calc
 _refln_F_squared_meas
 _refln_F_squared_sigma
 _refln_observed_status
   1   0   0       37.76       27.04      2.95 o
   2   0   0        2.19       -1.64      1.64 o
   3   0   0      360.43      374.46     11.24 o
   4   0   0     6689.35     7021.75     87.40 o
   5   0   0     1801.75     1914.36     30.17 o
   6   0   0        0.79       -1.72      1.93 o
   7   0   0     1292.17     1293.84     23.21 o
   8   0   0      138.77      131.81      7.08 o
   9   0   0      475.11      471.15     14.47 o
  10   0   0      202.46      197.93     12.44 o
  11   0   0      232.82      234.05     14.31 o
  12   0   0      969.98      907.85     25.58 o
  13   0   0      153.12      154.27     15.01 o
  14   0   0      128.10      113.52     13.83 o
  15   0   0      254.50      262.56     27.65 o
  16   0   0       62.41       60.46     14.67 o
   1   1   0      842.26      774.99     15.20 o
   2   1   0       23.02       13.56      1.90 o
   3   1   0        8.53        4.80      1.25 o
   4   1   0     4341.17     4538.81     34.49 o
   5   1   0       40.92       43.96      2.54 o
   6   1   0       44.42       54.75      3.23 o
   7   1   0      154.99      165.07      5.51 o
   8   1   0     3105.26     3035.54     27.01 o
   9   1   0      192.04      192.51      6.93 o
  10   1   0       18.32       18.29      3.51 o
  11   1   0       55.71       61.27      6.13 o
  12   1   0      307.70      289.11     10.83 o
  13   1   0       60.18       58.37      7.24 o
  14   1   0      133.64      145.02     12.12 o
  15   1   0       85.33       84.20     13.87 o
  16   1   0        3.28        6.18     16.10 o
   0   2   0     2055.82     2026.89     28.12 o
   1   2   0     1640.67     1577.74     20.57 o
   2   2   0       91.13      104.05      2.93 o
   3   2   0       20.55       14.26      1.37 o
   4   2   0     9417.77    10635.43     78.92 o
   5   2   0     2958.18     3018.47     26.98 o
   6   2   0      355.25      358.33      7.15 o
   7   2   0        7.44       11.11      2.28 o
   8   2   0      147.62      180.33      6.31 o
   9   2   0      218.02      210.68      8.30 o
  10   2   0       62.23       62.44      4.82 o
  11   2   0       56.33       60.15      5.25 o
  12   2   0       50.99       50.56      5.39 o
  13   2   0       37.19       41.70      6.34 o
  14   2   0        2.84        3.38      6.12 o
  15   2   0       59.06       47.64     10.61 o
  16   2   0       33.50       46.73     16.98 o
   1   3   0     5384.93     5676.07     57.52 o
   2   3   0        5.12        3.00      1.56 o
   3   3   0    10007.14    10668.19     80.55 o
   4   3   0      892.33     1154.83     15.47 o
   5   3   0      872.39      901.16     12.93 o
   6   3   0        0.54       -0.59      1.27 o
   7   3   0        7.80        8.07      1.91 o
   8   3   0       34.55       37.63      3.90 o
   9   3   0      377.33      362.84      9.22 o
  10   3   0      145.58      153.44      8.01 o
  11   3   0       66.48       72.16      6.01 o
  12   3   0       57.58       55.52      6.95 o
  13   3   0      300.18      292.96     15.53 o
  14   3   0       12.11       17.24     11.13 o
  15   3   0      106.09      105.07     22.62 o
  16   3   0        7.44       13.73     13.70 o
   0   4   0    19654.52    20232.67    224.87 o
   1   4   0     4109.32     4284.65     45.61 o
   2   4   0       30.35       27.11      3.51 o
   3   4   0       93.95      105.49      3.81 o
   4   4   0     1403.80     1382.76     15.76 o
   5   4   0        1.09        1.40      1.66 o
   6   4   0       94.14       85.74      5.37 o
   7   4   0     2657.07     2695.17     31.13 o
   8   4   0       24.63       28.08      4.89 o
   9   4   0       62.65       61.65      6.56 o
  10   4   0        3.04        8.08      4.26 o
  11   4   0      634.57      621.91     15.17 o
  12   4   0      277.19      254.56     14.88 o
  13   4   0        3.84       -0.24      5.87 o
  14   4   0       23.20       21.49     10.32 o
  15   4   0        1.71       11.22     12.56 o
  16   4   0       31.20       49.22     18.24 o
   1   5   0      296.91      382.83      8.51 o
   2   5   0      322.91      311.14      7.54 o
   3   5   0       19.42       44.27      3.99 o
   4   5   0     2927.68     3230.15     31.02 o
   5   5   0     1257.14     1288.06     17.62 o
   6   5   0      552.88      530.48     10.81 o
   7   5   0      322.52      323.01     12.72 o
   8   5   0     1276.54     1248.01     23.07 o
   9   5   0        0.07       -3.52      3.52 o
  10   5   0      124.76      115.75     11.12 o
  11   5   0       16.05       27.08     10.13 o
  12   5   0       24.71       34.07      7.38 o
  13   5   0        8.78        1.24      6.20 o
  14   5   0        0.04       -7.91      8.63 o
  15   5   0       25.25       28.17     12.23 o
   0   6   0     2617.35     2728.91     42.57 o
   1   6   0      518.06      525.16     11.16 o
   2   6   0     1277.31     1209.35     21.30 o
   3   6   0      260.74      312.90      7.44 o
   4   6   0     2862.03     3149.22     31.17 o
   5   6   0      156.23      129.02      5.54 o
   6   6   0      179.91      177.00      7.12 o
   7   6   0        8.37        4.46      3.75 o
   8   6   0        7.40       12.89      4.36 o
   9   6   0      274.59      273.45     14.39 o
  10   6   0        0.17       -3.00      4.50 o
  11   6   0       80.66      105.59     11.79 o
  12   6   0        0.48        9.06      6.97 o
  13   6   0       10.56       -5.81      5.88 o
  14   6   0        0.35        8.40     10.13 o
  15   6   0        7.12       -1.14     10.05 o
   1   7   0     4216.66     4393.28     56.18 o
   2   7   0       68.20       71.53      5.94 o
   3   7   0     1911.93     1793.53     26.49 o
   4   7   0       79.08      111.58      8.79 o
   5   7   0        0.31       -1.81      1.81 o
   6   7   0      280.99      267.19      9.21 o
   7   7   0      190.43      187.27     11.37 o
   8   7   0        6.70        4.01      4.22 o
   9   7   0      101.61      102.89     11.73 o
  10   7   0      421.86      399.12     19.82 o
  11   7   0       16.52       40.70      8.85 o
  12   7   0       65.35       73.72     11.89 o
  13   7   0      279.68      282.53     22.17 o
  14   7   0       46.32       30.16     17.29 o
  15   7   0       11.92       -1.64     10.37 o
   0   8   0      164.61      205.44     13.61 o
   1   8   0     1861.32     1839.68     29.53 o
   2   8   0       10.59       15.42      4.00 o
   3   8   0        1.20       -2.41      2.82 o
   4   8   0      334.78      317.91      9.28 o
   5   8   0     1304.57     1262.52     18.70 o
   6   8   0      212.36      206.54     10.97 o
   7   8   0      698.18      683.50     17.38 o
   8   8   0        1.45        7.94      5.75 o
   9   8   0      234.12      224.09     16.59 o
  10   8   0       53.42       60.10     11.67 o
  11   8   0       96.68      113.79     25.66 o
  12   8   0        0.26        4.08      8.57 o
  13   8   0       32.58       21.33     16.39 o
  14   8   0        3.28      -10.28     10.28 o
   1   9   0      850.00      845.22     15.66 o
   2   9   0      187.80      196.45     11.06 o
   3   9   0     1365.96     1365.43     26.70 o
   4   9   0        2.37        4.28      4.14 o
   5   9   0      127.06      140.49      9.82 o
   6   9   0      239.48      240.97     11.44 o
   7   9   0      130.38      122.10     11.36 o
   8   9   0      278.55      289.00     17.98 o
   9   9   0      597.89      581.05     26.09 o
  10   9   0       11.02        8.70      8.24 o
  11   9   0        0.04        2.17      8.13 o
  12   9   0        8.78       10.18     21.89 o
  13   9   0       34.35       62.25     14.66 o
  14   9   0       12.40       24.67     15.96 o
   0  10   0      120.43      130.62     13.90 o
   1  10   0      944.22      968.88     17.31 o
   2  10   0     1066.38     1037.57     19.41 o
   3  10   0      186.91      195.55     11.85 o
   4  10   0        0.64        7.34      4.21 o
   5  10   0      246.06      286.49     12.83 o
   6  10   0       33.48       34.13      6.23 o
   7  10   0        4.03       -0.72      5.73 o
   8  10   0      117.64       81.30     10.03 o
   9  10   0       58.66       53.38     14.07 o
  10  10   0      184.37      211.42     27.52 o
  11  10   0      102.26      138.95     31.92 o
  12  10   0        5.31        4.08     16.39 o
  13  10   0       21.81       22.32     11.34 o
   1  11   0      233.60      250.01     13.15 o
   2  11   0      246.00      262.39     15.14 o
   3  11   0       30.14       28.79      7.56 o
   4  11   0      853.61      845.80     26.02 o
   5  11   0      130.07      110.02     17.04 o
   6  11   0      503.89      487.46     33.21 o
   7  11   0      163.51      138.54     10.65 o
   8  11   0      102.42      118.28     24.36 o
   9  11   0       43.57       45.85     10.62 o
  10  11   0      164.19      170.14     18.90 o
  11  11   0        7.56       20.31     10.51 o
  12  11   0       11.07       26.02     11.00 o
  13  11   0       12.07       15.78     10.80 o
   0  12   0     1022.18     1070.45     57.25 o
   1  12   0        0.12        2.71      4.82 o
   2  12   0       34.03       37.39      4.82 o
   3  12   0       41.28       44.09     10.10 o
   4  12   0       42.11       43.52      8.32 o
   5  12   0      202.53      209.21     21.32 o
   6  12   0       73.53       81.55     14.14 o
   7  12   0       15.63       29.01     15.99 o
   8  12   0       24.00       25.54      6.57 o
   9  12   0       10.54        6.28      7.48 o
  10  12   0       11.81       12.92      9.24 o
  11  12   0        0.35       -6.54     24.71 o
  12  12   0       57.31       94.32     44.62 o
   1  13   0        0.98        7.53      7.00 o
   2  13   0        8.97       19.69      8.43 o
   3  13   0       41.79       40.94     16.71 o
   4  13   0       91.51       80.59     33.48 o
   5  13   0        0.73        3.71      7.58 o
   6  13   0       17.07        3.23     11.16 o
   7  13   0       52.18       44.21     18.76 o
   8  13   0       61.39       48.40     21.76 o
   9  13   0        3.36       -3.92     15.98 o
  10  13   0        1.15       11.16      6.67 o
  11  13   0       37.93       32.12      9.55 o
   0  14   0       37.24       30.08     13.09 o
   1  14   0      149.44      135.47     21.34 o
   2  14   0       88.77       99.13     14.02 o
   3  14   0       43.17       45.10      6.89 o
   4  14   0       82.95       84.89     14.25 o
   5  14   0        2.17        5.46     11.98 o
   6  14   0       12.16       25.33     16.20 o
   7  14   0       17.01       19.87     17.06 o
   8  14   0      112.89      124.96     29.05 o
   9  14   0      246.57      285.64     41.98 o
  10  14   0       35.98       56.87     22.50 o
  11  14   0        1.71        2.73     17.29 o
   1  15   0       62.09       85.16     15.47 o
   2  15   0       11.27       27.14     12.56 o
   3  15   0        0.02       15.43     13.21 o
   4  15   0      120.85      110.17     11.42 o
   5  15   0       75.99       43.24     19.60 o
   6  15   0      107.57      117.83     27.37 o
   7  15   0       23.75       11.95     16.89 o
   8  15   0       10.68       -8.72     14.37 o
   9  15   0       95.46      123.24     28.15 o
  10  15   0        0.04        1.31     14.02 o
   0  16   0      125.85      167.60     28.49 o
   1  16   0       10.74       12.33      9.63 o
   2  16   0       30.94       67.24     17.42 o
   3  16   0       36.29       34.63     17.33 o
   4  16   0      111.21       91.27     25.32 o
   5  16   0       59.50       61.30     10.14 o
   6  16   0       15.51       26.80     17.22 o
   7  16   0       10.51       29.37     16.99 o
   8  16   0       75.86       43.07     21.50 o
   1  17   0        0.09        7.57      9.06 o
   2  17   0        0.95       11.00     14.92 o
   3  17   0       46.87       34.76     16.72 o
   4  17   0       76.27       95.80     26.05 o
   5  17   0       32.42        8.47     14.18 o
   6  17   0        0.02       23.49      9.09 o
   7  17   0        0.02       14.19      8.86 o
   0  18   0        6.74        4.21     13.24 o
   1  18   0       23.08       32.27     17.83 o
   2  18   0       59.80       43.89     18.47 o
   3  18   0       23.83       23.22     16.93 o
   4  18   0        8.66       33.03     19.98 o
   5  18   0       40.30       69.74     24.91 o
 -16   1   1       36.87       43.83      9.35 o
 -15   1   1       93.21       96.29     12.82 o
 -14   1   1       46.36       43.58      7.03 o
 -13   1   1       11.79       13.92      4.87 o
 -12   1   1        1.36       -1.79      2.93 o
 -11   1   1      381.73      388.14     11.15 o
 -10   1   1       16.33       14.22      3.31 o
  -9   1   1       35.84       33.56      3.64 o
  -8   1   1      178.55      183.28      6.21 o
  -7   1   1      166.87      164.72      5.39 o
  -6   1   1     1609.84     1605.35     18.40 o
  -5   1   1       31.79       31.09      3.68 o
  -4   1   1     1022.49     1044.10     12.48 o
  -3   1   1    42524.47    46921.54    395.29 o
  -2   1   1       79.44       99.09      3.19 o
  -1   1   1        1.36       -0.87      0.87 o
   0   1   1      237.26      264.64      6.16 o
   1   1   1     5324.24     4966.95     49.09 o
   2   1   1        0.84        3.83      1.39 o
   3   1   1        0.01        0.29      1.16 o
   4   1   1      742.76      723.46      9.82 o
   5   1   1      449.04      452.12      6.21 o
   6   1   1       29.19       24.77      2.19 o
   7   1   1        8.86        6.84      1.93 o
   8   1   1      124.53      118.13      4.93 o
   9   1   1        0.04       16.04      7.35 o
  10   1   1        8.89       11.27      3.24 o
  11   1   1      146.66      155.70      8.53 o
  12   1   1      909.40      880.09     20.12 o
  13   1   1       23.83       31.59      7.12 o
  14   1   1      102.05       87.59     12.20 o
  15   1   1       13.83       21.62      8.32 o
  16   1   1       34.74       36.44      9.25 o
 -16   2   1        5.01        6.07     13.03 o
 -15   2   1       11.94       20.17      7.16 o
 -14   2   1      176.92      201.35     12.90 o
 -13   2   1        1.88        3.37      4.03 o
 -12   2   1       55.99       56.97      5.63 o
 -11   2   1      149.19      145.80      7.73 o
 -10   2   1      673.88      679.52     13.26 o
  -9   2   1       52.58       53.27      4.60 o
  -8   2   1      380.72      391.44      8.24 o
  -7   2   1     4749.58     4611.76     39.40 o
  -6   2   1      658.17      662.53      9.52 o
  -5   2   1      104.45      113.02      3.87 o
  -4   2   1     1274.28     1246.29     11.69 o
  -3   2   1    88040.71    90142.77    850.60 o
  -2   2   1       58.39       77.69      3.55 o
  -1   2   1        0.03       -0.71      0.71 o
   0   2   1      222.60      175.23      3.64 o
   1   2   1     1807.07     1871.29     18.36 o
   2   2   1      144.25      146.51      5.19 o
   3   2   1        0.13        1.85      1.31 o
   4   2   1     1763.05     1837.89     18.92 o
   5   2   1     2811.76     2882.95     25.57 o
   6   2   1      206.27      213.97      5.09 o
   7   2   1      191.86      187.91      5.02 o
   8   2   1      677.60      674.61     11.03 o
   9   2   1     4606.41     4516.10     44.08 o
  10   2   1      113.55      113.99      7.18 o
  11   2   1       22.79       22.57      4.41 o
  12   2   1        1.51        1.40      3.57 o
  13   2   1       66.79       79.17      9.15 o
  14   2   1       45.48       67.86     10.56 o
  15   2   1      106.49       89.58     11.64 o
  16   2   1       20.47       49.99      8.45 o
 -16   3   1       41.26       49.06     17.90 o
 -15   3   1       70.34       75.59     19.07 o
 -14   3   1       33.49       40.99      9.13 o
 -13   3   1        0.49       -4.93      4.93 o
 -12   3   1        1.53        3.35      3.16 o
 -11   3   1      434.98      442.30     10.91 o
 -10   3   1      150.11      170.88      7.27 o
  -9   3   1        1.02       -2.29      2.29 o
  -8   3   1     1044.99     1037.05     13.76 o
  -7   3   1       29.06       33.01      3.35 o
  -6   3   1       25.70       36.91      2.17 o
  -5   3   1        2.26        1.96      1.58 o
  -4   3   1      145.39      125.28      5.05 o
  -3   3   1      216.90      235.40      4.48 o
  -2   3   1      717.37      647.06      9.22 o
  -1   3   1      509.94      521.63      9.03 o
   0   3   1      346.64      339.66      5.21 o
   1   3   1    26704.42    30125.32    272.75 o
   2   3   1      223.68      260.09      4.79 o
   3   3   1      913.41      945.86     10.05 o
   4   3   1      454.75      472.31      7.91 o
   5   3   1     6979.93     7114.89     60.33 o
   6   3   1      221.74      200.50      8.11 o
   7   3   1      335.77      319.17      8.58 o
   8   3   1      208.58      216.51      8.18 o
   9   3   1      240.38      267.49      8.18 o
  10   3   1       46.05       63.12      5.09 o
  11   3   1      122.50      117.66      7.41 o
  12   3   1        3.68        7.45      4.40 o
  13   3   1      283.22      269.94     12.21 o
  14   3   1       52.95       55.60      9.30 o
  15   3   1       12.80       14.48     13.18 o
  16   3   1       53.31       41.43     16.13 o
 -16   4   1       24.31       51.24     18.11 o
 -15   4   1       12.90        6.35     13.66 o
 -14   4   1       17.41       24.35     10.98 o
 -13   4   1      116.47      112.55     15.95 o
 -12   4   1      312.58      315.84     19.99 o
 -11   4   1      444.74      447.50     15.24 o
 -10   4   1        0.01       -0.54      3.77 o
  -9   4   1      212.88      192.48     10.75 o
  -8   4   1       93.10       88.16      6.14 o
  -7   4   1     4275.49     4517.07     42.76 o
  -6   4   1     1539.05     1656.39     21.69 o
  -5   4   1      144.96      134.32      5.69 o
  -4   4   1       57.72       75.69      4.80 o
  -3   4   1      911.33      855.13     10.82 o
  -2   4   1      991.81      921.85     12.84 o
  -1   4   1       57.00       64.96      3.76 o
   0   4   1     1990.41     2221.65     19.78 o
   1   4   1     1009.21     1036.40     11.87 o
   2   4   1     5328.35     5610.35     47.90 o
   3   4   1        0.10       -0.30      1.22 o
   4   4   1       20.57       38.81      2.63 o
   5   4   1     1772.37     1639.01     25.12 o
   6   4   1       47.67       63.99      5.40 o
   7   4   1      110.64      108.92      4.79 o
   8   4   1       34.86       36.40      3.04 o
   9   4   1       91.01       87.47      5.49 o
  10   4   1      497.19      482.48     10.23 o
  11   4   1        1.97        5.63      3.06 o
  12   4   1        1.60        5.51      5.71 o
  13   4   1      156.87      156.83     13.59 o
  14   4   1       88.46      102.50     16.65 o
  15   4   1       70.30       77.58     15.64 o
 -15   5   1        1.74       13.07     10.09 o
 -14   5   1        0.27       16.40     10.84 o
 -13   5   1       24.57       50.84      8.47 o
 -12   5   1       11.10       14.23      7.51 o
 -11   5   1        5.12        7.51      4.91 o
 -10   5   1      201.83      190.58     11.71 o
  -9   5   1       86.04       93.94      8.07 o
  -8   5   1      797.39      769.40     17.74 o
  -7   5   1       39.66       32.84      5.35 o
  -6   5   1     1334.54     1298.31     21.82 o
  -5   5   1      232.91      224.72      7.12 o
  -4   5   1    12462.46    12725.81    111.30 o
  -3   5   1      815.03      852.14     11.95 o
  -2   5   1      287.50      295.49     10.40 o
  -1   5   1      579.67      570.49     11.29 o
   0   5   1     8884.03     9113.41     70.31 o
   1   5   1     4769.35     5567.01     59.31 o
   2   5   1      155.95      133.25      5.91 o
   3   5   1      705.04      677.52     10.57 o
   4   5   1      562.31      583.26      8.89 o
   5   5   1       11.80       11.05      2.62 o
   6   5   1     3499.18     3364.56     41.38 o
   7   5   1      618.72      596.87     22.64 o
   8   5   1      529.52      492.31     13.85 o
   9   5   1       63.56       76.79      7.31 o
  10   5   1     1009.19      971.56     24.56 o
  11   5   1       21.70       18.56      5.72 o
  12   5   1      133.51      132.19     12.26 o
  13   5   1        4.11       -4.95      5.66 o
  14   5   1       10.95       23.97     11.43 o
  15   5   1        2.61       28.87     11.93 o
 -15   6   1       58.78       56.22     14.30 o
 -14   6   1       81.01       83.08     15.39 o
 -13   6   1       76.22       84.15     15.20 o
 -12   6   1      199.04      229.16     33.13 o
 -11   6   1       26.94       12.42      7.68 o
 -10   6   1      159.76      151.51     13.52 o
  -9   6   1       71.25       77.30      7.47 o
  -8   6   1      924.42      921.04     19.91 o
  -7   6   1        0.86        0.40      2.59 o
  -6   6   1      277.52      249.66      8.49 o
  -5   6   1        4.88        5.60      2.44 o
  -4   6   1       67.02       60.95      4.40 o
  -3   6   1      457.96      423.11      9.76 o
  -2   6   1     6455.63     6703.73     64.09 o
  -1   6   1      255.30      273.74      7.38 o
   0   6   1     1513.31     1390.56     17.56 o
   1   6   1      131.18      169.18     10.91 o
   2   6   1       43.20       21.38      2.98 o
   3   6   1       21.66       24.95      2.72 o
   4   6   1     7568.65     7846.84     72.72 o
   5   6   1       10.36        9.38      2.13 o
   6   6   1        3.25        6.24      3.51 o
   7   6   1        2.79        1.95      3.44 o
   8   6   1      573.41      559.34     15.18 o
   9   6   1       74.95       67.41      8.34 o
  10   6   1      777.08      790.33     22.65 o
  11   6   1      171.43      171.02     11.48 o
  12   6   1       22.30       25.69      7.30 o
  13   6   1        1.69       -4.63      5.88 o
  14   6   1      103.23       85.75     15.97 o
  15   6   1       52.36       73.61     19.70 o
 -15   7   1        6.22       23.27     12.28 o
 -14   7   1        3.68       13.53     10.70 o
 -13   7   1       57.91       83.75     15.19 o
 -12   7   1        2.55       -8.25     11.91 o
 -11   7   1       22.18       35.22      8.43 o
 -10   7   1      217.49      233.38     18.85 o
  -9   7   1      349.06      334.00     15.96 o
  -8   7   1       60.24       56.69      7.42 o
  -7   7   1      281.46      288.24     13.06 o
  -6   7   1      264.61      268.60      9.75 o
  -5   7   1      158.79      167.07      8.08 o
  -4   7   1     1606.06     1565.84     20.99 o
  -3   7   1      436.01      480.03      9.81 o
  -2   7   1       58.06       52.07      5.39 o
  -1   7   1      485.73      459.04     10.51 o
   0   7   1      859.91      834.92     13.05 o
   1   7   1       40.16       73.96      5.14 o
   2   7   1     4328.00     4351.04     49.57 o
   3   7   1      445.61      426.14      7.33 o
   4   7   1       90.27      104.11      6.15 o
   5   7   1        0.61        1.05      1.96 o
   6   7   1     1266.91     1257.30     24.67 o
   7   7   1        6.71        9.12      3.96 o
   8   7   1      179.80      191.92     14.75 o
   9   7   1       46.31       34.76      8.00 o
  10   7   1        5.52        8.46     12.69 o
  11   7   1       60.37       63.01     12.72 o
  12   7   1       78.09       89.32     15.88 o
  13   7   1        8.49        4.46      7.36 o
  14   7   1       14.12       18.08     11.44 o
  15   7   1        8.70       16.60     11.58 o
 -14   8   1       10.98       14.89     11.10 o
 -13   8   1        0.54       14.87     13.99 o
 -12   8   1        0.62       -0.63      9.45 o
 -11   8   1      161.62      178.14     18.90 o
 -10   8   1        6.27        8.74      8.18 o
  -9   8   1       58.30       62.46      9.53 o
  -8   8   1       36.95       47.09      7.30 o
  -7   8   1      161.61      132.60     10.08 o
  -6   8   1       98.00      123.06     10.08 o
  -5   8   1     1040.04     1007.14     15.95 o
  -4   8   1      221.35      235.94      7.72 o
  -3   8   1       60.83       80.12      8.54 o
  -2   8   1      233.87      210.57     10.33 o
  -1   8   1      627.20      592.52     12.76 o
   0   8   1       37.46       48.08      4.92 o
   1   8   1      648.95      687.98     16.58 o
   2   8   1        6.02        6.43      2.72 o
   3   8   1      214.07      236.12     11.72 o
   4   8   1      101.04      101.14      5.02 o
   5   8   1       23.60       33.24      4.22 o
   6   8   1      794.91      784.49     20.14 o
   7   8   1      602.66      598.43     24.84 o
   8   8   1      624.37      640.79     22.65 o
   9   8   1        4.08       12.96      7.64 o
  10   8   1        9.43       11.28      8.51 o
  11   8   1       21.17       21.79     17.11 o
  12   8   1       26.72       42.01     12.40 o
  13   8   1       27.53       54.57     10.80 o
  14   8   1        1.09       -0.03     14.61 o
 -14   9   1        1.29       -5.77     13.34 o
 -13   9   1      141.93      167.84     20.80 o
 -12   9   1       41.05       56.15     24.48 o
 -11   9   1       19.78       22.68     10.24 o
 -10   9   1       19.58       10.80     12.83 o
  -9   9   1      108.51      124.76     14.66 o
  -8   9   1      104.85      100.24     11.17 o
  -7   9   1      183.35      156.17     11.48 o
  -6   9   1      181.64      189.51     11.36 o
  -5   9   1       52.18       58.36      5.10 o
  -4   9   1      664.24      667.76     13.42 o
  -3   9   1        3.22        2.53      3.38 o
  -2   9   1      536.30      539.95     13.20 o
  -1   9   1      925.81      896.73     16.73 o
   0   9   1        0.79       -1.94      2.03 o
   1   9   1      146.49      153.14      5.79 o
   2   9   1        0.17       -2.01      2.77 o
   3   9   1     1024.68     1039.01     22.26 o
   4   9   1      108.65      135.07     13.14 o
   5   9   1      386.39      328.61     12.81 o
   6   9   1      114.45      113.70     10.30 o
   7   9   1      258.70      268.66     19.07 o
   8   9   1        1.68        5.65      7.53 o
   9   9   1        5.92        8.75     11.01 o
  10   9   1       52.94       71.12     22.77 o
  11   9   1        3.06        2.67      8.25 o
  12   9   1        1.25        0.78      9.36 o
  13   9   1        4.71      -10.29     11.21 o
  14   9   1       19.73        3.84     15.07 o
 -14  10   1        1.26        3.57     13.85 o
 -13  10   1       35.79       31.13     12.09 o
 -12  10   1       53.03       48.91     15.11 o
 -11  10   1       29.86       39.10     11.99 o
 -10  10   1       44.05       44.81     11.51 o
  -9  10   1      129.77      125.75     14.93 o
  -8  10   1       16.82        5.19      6.70 o
  -7  10   1      125.16      124.71     11.45 o
  -6  10   1      126.50      125.90      9.30 o
  -5  10   1       42.12       48.71      5.23 o
  -4  10   1       11.93       15.48      4.18 o
  -3  10   1       80.51       95.78      8.77 o
  -2  10   1      509.02      483.89     18.19 o
  -1  10   1       31.29       34.04      4.50 o
   0  10   1       46.89       53.59      7.48 o
   1  10   1      240.79      261.44     22.12 o
   2  10   1        0.22        2.68      3.20 o
   3  10   1        5.64        1.06      3.66 o
   4  10   1       97.73      129.47     11.86 o
   5  10   1        3.74       11.51      6.26 o
   6  10   1      145.54      131.10     10.34 o
   7  10   1       80.46       90.38      9.82 o
   8  10   1      145.07      138.37     14.65 o
   9  10   1       21.81       35.28      9.86 o
  10  10   1       91.22      101.84     14.71 o
  11  10   1       80.27       87.75     14.40 o
  12  10   1       18.57       48.90     13.09 o
  13  10   1        0.03       -6.64     11.82 o
 -13  11   1       26.11       20.34     10.98 o
 -12  11   1        4.76       -5.25      8.10 o
 -11  11   1        5.02       23.28      9.94 o
 -10  11   1        4.07       18.34      9.40 o
  -9  11   1      132.85       87.88     12.74 o
  -8  11   1       32.57       30.48      8.67 o
  -7  11   1        4.75        5.18      5.41 o
  -6  11   1       27.14       22.75      8.52 o
  -5  11   1       28.94       36.10      6.37 o
  -4  11   1      865.22      836.53     22.41 o
  -3  11   1       44.60       49.66      7.03 o
  -2  11   1       22.49       25.55      6.33 o
  -1  11   1       24.37       27.02      4.00 o
   0  11   1     1136.05     1197.43     29.73 o
   1  11   1      377.64      390.85     18.92 o
   2  11   1      312.13      302.96      8.71 o
   3  11   1       33.30       21.29      6.30 o
   4  11   1      178.44      219.70     21.17 o
   5  11   1      132.67       94.75     14.51 o
   6  11   1      307.10      254.87     51.09 o
   7  11   1       18.78       20.29      6.10 o
   8  11   1      120.85      119.62     12.76 o
   9  11   1        0.35       -2.77     10.74 o
  10  11   1       13.71       23.28      9.62 o
  11  11   1       31.08       28.11     10.95 o
  12  11   1       38.56       34.16     11.47 o
  13  11   1        2.38       14.72     10.94 o
 -12  12   1       27.10       25.86     16.01 o
 -11  12   1       56.83       55.87     12.99 o
 -10  12   1       76.97       91.51     25.69 o
  -9  12   1        0.04       -5.88      5.88 o
  -8  12   1      111.55      122.37     19.61 o
  -7  12   1      207.20      223.22     32.92 o
  -6  12   1      132.29      167.21     19.52 o
  -5  12   1      515.23      482.38     27.05 o
  -4  12   1      379.69      456.18     27.89 o
  -3  12   1        6.10       17.87      5.40 o
  -2  12   1      205.86      204.72     13.17 o
  -1  12   1      222.58      236.05     14.01 o
   0  12   1        5.31       13.43      7.02 o
   1  12   1      882.61      849.77     26.69 o
   2  12   1        2.11        3.85      2.61 o
   3  12   1       12.63       18.63      6.52 o
   4  12   1      293.41      291.92     32.51 o
   5  12   1       68.66       54.53     12.32 o
   6  12   1      522.13      595.62     43.99 o
   7  12   1      235.31      251.82     34.79 o
   8  12   1       48.21       45.08     19.09 o
   9  12   1       51.35       60.43      9.92 o
  10  12   1      216.42      209.05     24.29 o
  11  12   1        0.92       13.98      9.38 o
  12  12   1       37.73       44.64     12.13 o
 -12  13   1       67.54       86.28     13.49 o
 -11  13   1        0.11        5.41      9.13 o
 -10  13   1        3.65       -0.05      6.84 o
  -9  13   1       90.26      119.90     28.17 o
  -8  13   1        8.28        0.51     13.00 o
  -7  13   1        0.38       -9.90      9.90 o
  -6  13   1        5.10       -5.47     11.22 o
  -5  13   1       76.28       86.86     14.08 o
  -4  13   1       13.86       17.03      5.98 o
  -3  13   1      449.60      486.52     31.78 o
  -2  13   1      496.44      484.91     12.70 o
  -1  13   1       97.86      137.87     20.27 o
   0  13   1      208.15      231.68     17.21 o
   1  13   1       76.70      115.25     12.45 o
   2  13   1      620.00      596.81     36.06 o
   3  13   1      486.76      521.52     15.86 o
   4  13   1      156.56      154.60     18.29 o
   5  13   1      324.94      347.42     39.73 o
   6  13   1       58.78       44.53     18.46 o
   7  13   1        6.36       13.56     13.65 o
   8  13   1       11.18        1.01     14.51 o
   9  13   1        5.27       20.97     17.09 o
  10  13   1        2.18       12.66     15.13 o
  11  13   1       71.91       91.35     12.11 o
 -11  14   1        0.51       37.69     19.55 o
 -10  14   1       12.57       -9.87      9.87 o
  -9  14   1       41.77       38.03     20.76 o
  -8  14   1      107.09       87.93     24.34 o
  -7  14   1       18.76       33.40     17.43 o
  -6  14   1        0.83       -7.05     11.16 o
  -5  14   1       43.67       40.11     16.96 o
  -4  14   1        0.87       -5.87      9.43 o
  -3  14   1      442.68      499.99     23.06 o
  -2  14   1       68.28       75.52     13.96 o
  -1  14   1       27.51       35.57     10.45 o
   0  14   1       37.04       40.75     10.47 o
   1  14   1      192.96      174.46     15.37 o
   2  14   1      129.71      139.36     14.06 o
   3  14   1       74.31       87.57     15.50 o
   4  14   1       92.09       92.35     27.64 o
   5  14   1      636.05      593.58     46.14 o
   6  14   1        8.16        2.02     12.53 o
   7  14   1       20.01       45.18     19.23 o
   8  14   1       79.55      101.54     28.11 o
   9  14   1      184.57      193.01     35.98 o
  10  14   1        1.12        6.97     14.97 o
 -10  15   1        1.33       24.78     18.36 o
  -9  15   1       28.21       33.23     19.88 o
  -8  15   1        1.21       10.84     16.34 o
  -7  15   1       22.21       39.52     18.25 o
  -6  15   1        0.50       -5.08     11.67 o
  -5  15   1        3.81        1.16     12.58 o
  -4  15   1        4.19       18.16     14.94 o
  -3  15   1       10.32       18.48      9.48 o
  -2  15   1        3.89       -3.26      7.29 o
  -1  15   1        8.00        3.74      8.27 o
   0  15   1       15.80       14.87      8.82 o
   1  15   1      247.27      269.73     24.56 o
   2  15   1       60.33       56.83     12.93 o
   3  15   1        2.76       -2.98     11.42 o
   4  15   1       43.77       43.27      7.81 o
   5  15   1        6.08       10.31      7.50 o
   6  15   1      156.98      161.06     30.12 o
   7  15   1        3.39       15.30     14.38 o
   8  15   1        1.54        1.24     15.67 o
   9  15   1       24.15       42.03     20.26 o
  -8  16   1       16.08       34.18     20.05 o
  -7  16   1      111.42      134.56     30.86 o
  -6  16   1        2.40        6.87     14.01 o
  -5  16   1       43.97       55.40     20.95 o
  -4  16   1       14.11       14.42     16.19 o
  -3  16   1        0.73        1.68     12.72 o
  -2  16   1        1.16        8.96      9.03 o
  -1  16   1       64.54       49.09     12.89 o
   0  16   1      144.13      133.38     18.52 o
   1  16   1        7.99       14.43      9.72 o
   2  16   1       75.34       58.05     20.67 o
   3  16   1        0.06       -0.48     13.05 o
   4  16   1        0.61       13.27     13.57 o
   5  16   1       18.87       30.38      7.76 o
   6  16   1      290.20      311.56     25.35 o
   7  16   1        0.01        4.90      8.34 o
   8  16   1       19.29       37.21     12.11 o
  -7  17   1      101.38       62.16     24.27 o
  -6  17   1       49.68       60.16     15.40 o
  -5  17   1        0.55       -1.96     12.43 o
  -4  17   1       66.70       78.01     23.74 o
  -3  17   1        0.01       -7.22     12.03 o
  -2  17   1       57.62       60.26     19.88 o
  -1  17   1        1.65        7.05      9.11 o
   0  17   1       88.14       80.16     30.63 o
   1  17   1       82.70       85.39     23.12 o
   2  17   1       22.68       12.89     15.31 o
   3  17   1        0.06       -0.54     10.67 o
   4  17   1       17.55       17.99     16.14 o
   5  17   1       66.63       69.97     23.28 o
   6  17   1        0.18        1.49      5.99 o
   7  17   1        0.20       14.72     10.11 o
  -5  18   1        7.27       -3.79     11.77 o
  -4  18   1       12.42        9.77     14.72 o
  -3  18   1        0.89        3.48     14.43 o
  -2  18   1       16.56        8.73     13.83 o
  -1  18   1       13.14        9.56     10.55 o
   0  18   1        5.50        6.75      9.79 o
   1  18   1        0.07      -10.50     10.50 o
   2  18   1        7.24       -1.95     12.42 o
   3  18   1        0.03      -11.18     11.18 o
   4  18   1        0.64       15.06     17.09 o
 -16   0   2       32.94       44.73     13.70 o
 -15   0   2       29.16       12.51     10.46 o
 -14   0   2      225.48      211.74     40.14 o
 -13   0   2       44.95       50.30      9.39 o
 -12   0   2      138.73      143.03     12.44 o
 -11   0   2       66.97       61.39      7.85 o
 -10   0   2     2348.68     2318.65     35.96 o
  -9   0   2     1292.81     1250.51     27.80 o
  -8   0   2      799.73      817.22     21.61 o
  -7   0   2     1412.53     1333.07     22.70 o
  -6   0   2     1770.60     1656.12     29.34 o
  -5   0   2       72.31       64.22      6.04 o
  -4   0   2       13.39       12.61      2.79 o
  -3   0   2     4061.72     4481.14     51.49 o
  -2   0   2     2044.44     1811.11     27.75 o
  -1   0   2       64.45       74.19      3.91 o
   0   0   2       59.54       17.92      4.00 o
   1   0   2      945.28      942.42     12.63 o
   2   0   2    25533.82    29157.87    320.23 o
   3   0   2      145.67      125.25      5.47 o
   4   0   2      125.14      139.88      4.82 o
   5   0   2     1977.65     2052.08     24.55 o
   6   0   2    14887.16    15552.80    171.43 o
   7   0   2       47.78       42.17      4.08 o
   8   0   2       16.45       17.17      4.43 o
   9   0   2      526.78      548.28     15.38 o
  10   0   2        2.73        7.10      4.91 o
  11   0   2        1.47        5.84      6.35 o
  12   0   2       89.07       77.97     12.54 o
  13   0   2       35.71       21.78     11.89 o
  14   0   2      450.68      444.07     31.61 o
  15   0   2       14.84       17.61     11.48 o
 -16   1   2        2.68       10.35      6.85 o
 -15   1   2        8.27        4.91      6.80 o
 -14   1   2       33.37       30.05      6.26 o
 -13   1   2       76.00       77.63      7.48 o
 -12   1   2        0.78        4.02      3.26 o
 -11   1   2      245.68      239.19      9.76 o
 -10   1   2      334.77      333.34     10.62 o
  -9   1   2       11.53       11.04      2.82 o
  -8   1   2        4.00        6.45      2.65 o
  -7   1   2       16.76       18.24      2.84 o
  -6   1   2    13458.46    13874.82    111.00 o
  -5   1   2       16.04       13.71      2.28 o
  -4   1   2       82.00       81.55      3.57 o
  -3   1   2        5.45        6.08      1.56 o
  -2   1   2     1006.01     1438.61     20.19 o
  -1   1   2      249.87      205.90      4.43 o
   0   1   2        4.35        5.24      0.86 o
   1   1   2        3.35        0.43      0.67 o
   2   1   2        6.64        9.90      1.73 o
   3   1   2        2.25        3.59      1.34 o
   4   1   2      400.21      411.19      6.36 o
   5   1   2       25.92       26.74      2.11 o
   6   1   2     7821.16     8071.81     62.37 o
   7   1   2        0.04        1.96      1.78 o
   8   1   2       71.65       67.69      5.10 o
   9   1   2      173.14      169.32      8.40 o
  10   1   2     1236.23     1200.92     20.58 o
  11   1   2      239.25      230.58     11.20 o
  12   1   2       12.76       12.22      4.84 o
  13   1   2       28.60       29.53      8.79 o
  14   1   2      111.95      110.64     13.58 o
  15   1   2        2.79        0.23     15.96 o
 -16   2   2        7.37        6.09     11.84 o
 -15   2   2        9.64       20.58      6.64 o
 -14   2   2       47.96       51.64      6.55 o
 -13   2   2        0.56        6.78      7.90 o
 -12   2   2        4.74        9.22      3.60 o
 -11   2   2      132.82      131.78      7.82 o
 -10   2   2      235.28      231.96      8.48 o
  -9   2   2      460.76      482.01      9.73 o
  -8   2   2       10.43       10.83      2.48 o
  -7   2   2      482.14      454.76      8.35 o
  -6   2   2     1517.22     1598.29     18.49 o
  -5   2   2      158.83      141.73      5.40 o
  -4   2   2      258.11      257.24      7.11 o
  -3   2   2     1963.56     2064.40     23.53 o
  -2   2   2    17422.62    19514.91    166.14 o
  -1   2   2        7.04        3.28      1.50 o
   0   2   2      388.33      378.15      8.10 o
   1   2   2      126.29      187.13      7.14 o
   2   2   2     8384.83     9322.20     69.42 o
   3   2   2     1790.39     1756.84     15.65 o
   4   2   2      344.82      331.43      6.25 o
   5   2   2       25.82       29.75      2.63 o
   6   2   2        1.71        1.83      1.87 o
   7   2   2      799.41      746.57     12.11 o
   8   2   2       35.69       32.95      3.69 o
   9   2   2      515.63      506.95     11.06 o
  10   2   2        2.81        1.19      3.22 o
  11   2   2      505.09      481.73     13.05 o
  12   2   2       48.80       61.03     10.46 o
  13   2   2      105.25       94.11     10.07 o
  14   2   2        0.01        6.43      7.08 o
  15   2   2        5.21       12.55      7.10 o
 -16   3   2        8.27       16.12     13.37 o
 -15   3   2       40.50       56.47     18.04 o
 -14   3   2       77.70       92.96     12.50 o
 -13   3   2       79.78       79.99      9.46 o
 -12   3   2      120.98      123.37      9.59 o
 -11   3   2      324.46      319.67      9.49 o
 -10   3   2       59.04       74.07      5.22 o
  -9   3   2       36.87       38.39      3.57 o
  -8   3   2       34.68       33.66      2.79 o
  -7   3   2     3801.14     3822.15     31.02 o
  -6   3   2     3259.91     3567.75     37.27 o
  -5   3   2        0.07        0.33      1.56 o
  -4   3   2       75.29       77.46      3.78 o
  -3   3   2      217.07      198.07      4.31 o
  -2   3   2     7557.73     8229.28     59.29 o
  -1   3   2     4934.40     5437.80     43.04 o
   0   3   2      182.62      178.39      4.75 o
   1   3   2     3165.93     3373.88     29.13 o
   2   3   2      307.80      350.07      4.77 o
   3   3   2     2267.52     2232.09     22.97 o
   4   3   2       10.98       12.72      2.06 o
   5   3   2     2407.85     2399.93     24.74 o
   6   3   2      999.00     1019.26     12.94 o
   7   3   2       13.32       15.87      2.78 o
   8   3   2        3.52        5.99      2.65 o
   9   3   2      877.79      866.36     14.57 o
  10   3   2      155.91      162.26      8.43 o
  11   3   2       11.02        3.77      3.85 o
  12   3   2      164.57      180.66     11.04 o
  13   3   2       41.59       54.91      7.14 o
  14   3   2        4.55        8.21      8.49 o
  15   3   2       80.73       87.45     21.48 o
 -16   4   2       30.52       33.38     16.12 o
 -15   4   2        8.78       24.22     15.10 o
 -14   4   2       33.14       37.62      8.32 o
 -13   4   2       10.78        7.54      8.65 o
 -12   4   2       26.21       21.65      6.62 o
 -11   4   2       62.04       68.96      6.52 o
 -10   4   2      396.74      370.94     11.90 o
  -9   4   2      437.61      463.20     12.23 o
  -8   4   2        1.41       -0.22      2.29 o
  -7   4   2      161.21      173.03      6.86 o
  -6   4   2     5603.30     5778.40     56.86 o
  -5   4   2     1188.90     1161.74     15.17 o
  -4   4   2      142.35      145.50      4.90 o
  -3   4   2     1800.70     1713.51     21.23 o
  -2   4   2     1619.61     1713.54     17.49 o
  -1   4   2      232.57      250.63      4.43 o
   0   4   2       69.49       68.31      2.91 o
   1   4   2     4680.94     4847.59     38.50 o
   2   4   2     3661.63     4083.14     37.97 o
   3   4   2     2452.77     2461.89     25.16 o
   4   4   2      106.63      103.91      5.04 o
   5   4   2      484.77      503.13      9.17 o
   6   4   2      394.36      366.77      6.79 o
   7   4   2     2063.65     2037.72     25.27 o
   8   4   2      172.52      167.06      6.43 o
   9   4   2       54.92       66.44      4.78 o
  10   4   2       29.81       32.05      4.24 o
  11   4   2        1.28       -3.91      3.91 o
  12   4   2      170.42      162.48      8.34 o
  13   4   2      219.76      241.18     28.45 o
  14   4   2       46.29       14.62     17.80 o
  15   4   2        0.27        2.75     10.22 o
 -15   5   2        0.38        9.17     13.70 o
 -14   5   2        0.73       -5.04      8.33 o
 -13   5   2       83.66       82.70     24.47 o
 -12   5   2       19.03       22.73      6.49 o
 -11   5   2        1.41        3.40      4.55 o
 -10   5   2        0.61        5.34      4.40 o
  -9   5   2       43.55       51.07      6.28 o
  -8   5   2       21.98       28.40      4.38 o
  -7   5   2       48.35       53.83      4.96 o
  -6   5   2        0.44        5.49      2.63 o
  -5   5   2     1884.50     1995.70     24.85 o
  -4   5   2      344.12      335.46      8.95 o
  -3   5   2      145.82      150.85      6.14 o
  -2   5   2     1948.35     1957.60     52.67 o
  -1   5   2     1301.96     1322.11     16.18 o
   0   5   2      150.85      151.53      4.12 o
   1   5   2      840.20      892.69     11.09 o
   2   5   2      289.05      313.91      6.02 o
   3   5   2     2104.00     2234.86     23.90 o
   4   5   2        5.13        7.53      1.56 o
   5   5   2      270.51      234.93      7.26 o
   6   5   2      611.70      633.96     12.10 o
   7   5   2       18.13       23.08      4.40 o
   8   5   2        7.93        5.99      3.95 o
   9   5   2       15.58       13.83      4.34 o
  10   5   2      947.36      957.14     20.43 o
  11   5   2       71.86       79.82      9.66 o
  12   5   2       34.29       39.44     10.05 o
  13   5   2        0.00        8.85      6.73 o
  14   5   2        0.03        3.11     10.02 o
  15   5   2        8.12       31.63     15.81 o
 -15   6   2        3.59       12.05     10.22 o
 -14   6   2        7.56       16.67     10.97 o
 -13   6   2        0.71        1.29      7.03 o
 -12   6   2       14.40       12.32      7.39 o
 -11   6   2       33.97       42.31      7.59 o
 -10   6   2      413.04      391.15     14.60 o
  -9   6   2       32.16       29.92      5.78 o
  -8   6   2       47.90       49.06      6.13 o
  -7   6   2      887.98      872.76     16.25 o
  -6   6   2        0.08       -2.32      2.32 o
  -5   6   2       28.50       37.22      3.62 o
  -4   6   2      118.30      115.29      8.27 o
  -3   6   2      993.95      950.37     14.66 o
  -2   6   2      271.40      288.08      8.51 o
  -1   6   2     1391.40     1475.57     19.18 o
   0   6   2     1326.39     1288.40     14.78 o
   1   6   2      638.88      630.88      9.32 o
   2   6   2      869.26      801.03     13.32 o
   3   6   2       46.18       57.84      3.56 o
   4   6   2     1545.08     1515.62     18.85 o
   5   6   2      931.69      903.00     18.01 o
   6   6   2       56.65       62.11      5.65 o
   7   6   2      818.29      759.00     21.59 o
   8   6   2       18.99       20.04      4.93 o
   9   6   2       50.35       60.76      6.05 o
  10   6   2        0.76       -2.26      3.76 o
  11   6   2       67.96       68.41     12.82 o
  12   6   2        1.99       -1.84      6.08 o
  13   6   2        2.93        5.42      9.13 o
  14   6   2       19.61       16.66     16.66 o
  15   6   2        0.01       -1.46     14.17 o
 -15   7   2       50.96       66.46     14.92 o
 -14   7   2        3.46       -3.11      8.75 o
 -13   7   2       30.96       44.55     10.37 o
 -12   7   2       17.49        1.18      6.81 o
 -11   7   2      498.02      480.42     20.62 o
 -10   7   2      272.31      258.86     13.93 o
  -9   7   2      214.27      236.55     12.73 o
  -8   7   2      253.62      251.69     14.28 o
  -7   7   2     1451.84     1440.73     24.80 o
  -6   7   2      257.75      270.19     10.47 o
  -5   7   2       35.23       35.95      4.19 o
  -4   7   2      437.38      421.72     11.10 o
  -3   7   2       24.35       29.98      3.48 o
  -2   7   2      696.54      757.93     10.09 o
  -1   7   2      229.86      207.85      6.79 o
   0   7   2      489.44      476.79     10.39 o
   1   7   2     3523.45     3745.09     38.09 o
   2   7   2     1139.71     1250.82     23.87 o
   3   7   2     3200.10     3309.24     38.64 o
   4   7   2       47.34       48.41      4.24 o
   5   7   2      201.97      182.13      9.10 o
   6   7   2      184.93      199.60     10.55 o
   7   7   2        4.78        4.00      7.17 o
   8   7   2       72.81       60.97     11.96 o
   9   7   2      118.38      144.49     13.36 o
  10   7   2       26.03       40.99      8.60 o
  11   7   2       23.00       26.42      7.04 o
  12   7   2       68.27       69.33     11.79 o
  13   7   2        1.07       19.58     10.81 o
  14   7   2       20.35       44.75     29.33 o
 -15   8   2       22.68       33.85     13.07 o
 -14   8   2        0.89        3.95     10.21 o
 -13   8   2        3.84       10.26      8.16 o
 -12   8   2        2.69       11.82     14.95 o
 -11   8   2        7.54        9.60     14.29 o
 -10   8   2      129.00      123.31     16.35 o
  -9   8   2      160.31      128.86     11.91 o
  -8   8   2      117.38      116.51     12.16 o
  -7   8   2      363.63      380.68     12.50 o
  -6   8   2      237.35      272.21      9.46 o
  -5   8   2      981.14      979.60     17.03 o
  -4   8   2      472.17      460.72     11.78 o
  -3   8   2     1442.88     1349.60     17.53 o
  -2   8   2       24.64       28.79      5.09 o
  -1   8   2      720.97      777.26     15.25 o
   0   8   2      283.28      297.76      8.73 o
   1   8   2     3436.86     3509.06     49.20 o
   2   8   2      123.63      142.00     10.14 o
   3   8   2     1926.82     1900.49     30.60 o
   4   8   2      261.01      257.10      8.25 o
   5   8   2      349.24      337.25     13.94 o
   6   8   2      186.28      175.66     12.73 o
   7   8   2     1365.17     1380.27     33.14 o
   8   8   2      438.83      446.25     23.12 o
   9   8   2      216.03      217.64     19.26 o
  10   8   2       12.77       16.60      9.11 o
  11   8   2      120.97      115.64     16.03 o
  12   8   2      135.58      133.78     14.87 o
  13   8   2      126.65      117.26     25.13 o
  14   8   2       24.80       61.43     21.88 o
 -14   9   2       63.60       37.94     18.48 o
 -13   9   2       29.26       22.75     11.33 o
 -12   9   2      143.81      153.96     18.76 o
 -11   9   2      194.88      164.83     19.75 o
 -10   9   2       31.89       54.89     11.53 o
  -9   9   2       11.55       19.45      7.31 o
  -8   9   2        3.16       12.08      5.75 o
  -7   9   2     1157.15     1123.45     25.81 o
  -6   9   2      504.18      475.15     12.13 o
  -5   9   2      530.71      500.59     15.00 o
  -4   9   2      342.71      328.14     12.15 o
  -3   9   2      515.04      513.22     28.39 o
  -2   9   2      417.86      405.41     13.72 o
  -1   9   2     2721.52     2746.62     36.08 o
   0   9   2        0.16       -0.90      4.83 o
   1   9   2        1.72        1.99      2.58 o
   2   9   2       11.18        8.74      3.20 o
   3   9   2      329.18      278.92     11.60 o
   4   9   2      111.45       97.57     13.31 o
   5   9   2     1947.08     1982.85     36.72 o
   6   9   2       32.85       41.85      7.12 o
   7   9   2       10.11       23.50      6.46 o
   8   9   2      117.26      117.34     12.00 o
   9   9   2      107.04      100.47     13.95 o
  10   9   2       40.65       31.09     10.35 o
  11   9   2      174.08      169.67     19.24 o
  12   9   2        2.48       17.68     14.67 o
  13   9   2        0.03      -11.48     11.48 o
  14   9   2        5.99      -12.38     12.38 o
 -14  10   2       59.67       78.68     16.02 o
 -13  10   2        7.16       13.38     11.02 o
 -12  10   2       39.08       40.33     12.44 o
 -11  10   2       21.68       34.94     11.00 o
 -10  10   2       30.83       18.14      9.37 o
  -9  10   2       65.84       97.33     22.63 o
  -8  10   2      367.18      365.28     18.87 o
  -7  10   2        4.71        8.89      4.48 o
  -6  10   2      108.74      109.24      7.24 o
  -5  10   2       89.55      100.02      6.36 o
  -4  10   2       57.02       64.47      6.50 o
  -3  10   2      691.93      669.76     19.98 o
  -2  10   2     2606.15     2616.45     42.74 o
  -1  10   2      190.54      194.39      8.80 o
   0  10   2      302.27      314.07      9.68 o
   1  10   2     1028.18     1007.36     22.74 o
   2  10   2      381.29      365.29     13.02 o
   3  10   2     2016.52     1986.24     40.99 o
   4  10   2      667.37      627.76     79.89 o
   5  10   2      196.48      199.43     19.98 o
   6  10   2       94.89      118.37      9.43 o
   7  10   2      436.60      445.68     17.52 o
   8  10   2       29.22       34.16      8.88 o
   9  10   2       23.66       12.70     13.61 o
  10  10   2       36.22       33.03     10.76 o
  11  10   2        5.01       24.99     14.29 o
  12  10   2       98.95      101.89     16.76 o
  13  10   2       25.18       11.76     14.46 o
 -13  11   2       35.22       17.68     11.49 o
 -12  11   2       30.71       41.55     20.99 o
 -11  11   2       19.46       26.75     13.42 o
 -10  11   2       86.96      100.36     23.19 o
  -9  11   2       33.31       21.58      9.05 o
  -8  11   2       44.73       55.88     14.00 o
  -7  11   2       26.12       36.24      6.89 o
  -6  11   2      260.66      275.69     18.31 o
  -5  11   2      419.49      424.72     14.23 o
  -4  11   2      356.63      362.85     15.42 o
  -3  11   2      160.01      167.62     11.86 o
  -2  11   2        3.55        4.65      4.18 o
  -1  11   2      372.44      365.71     11.19 o
   0  11   2      645.59      666.89     33.10 o
   1  11   2        0.26       -3.33      4.46 o
   2  11   2      934.03      865.70     19.45 o
   3  11   2        0.37        1.86      3.67 o
   4  11   2       83.39       80.04     13.36 o
   5  11   2        2.29       10.42      7.13 o
   6  11   2      201.90      199.15     20.96 o
   7  11   2      122.19      111.73     11.06 o
   8  11   2      184.88      186.00     15.02 o
   9  11   2       25.66       21.64      8.74 o
  10  11   2       87.86       90.69     13.72 o
  11  11   2       92.62       87.33     14.06 o
  12  11   2       25.24       33.39     13.90 o
 -12  12   2       28.92       44.12     26.83 o
 -11  12   2        2.62       -4.79      7.95 o
 -10  12   2       67.73       45.10     15.16 o
  -9  12   2        3.41       -6.61      6.61 o
  -8  12   2       61.56       60.09      9.69 o
  -7  12   2        1.12       -9.30      9.30 o
  -6  12   2       24.34       36.20     10.20 o
  -5  12   2       15.94       22.42      5.52 o
  -4  12   2       43.13       43.61      6.32 o
  -3  12   2       49.08       57.91      7.84 o
  -2  12   2        0.16       12.75      4.64 o
  -1  12   2       28.73       20.40      3.91 o
   0  12   2      605.32      634.89     23.14 o
   1  12   2       36.10       34.47      8.13 o
   2  12   2     1074.33     1129.72     25.62 o
   3  12   2       37.17       38.45      8.84 o
   4  12   2       83.14      121.95     16.55 o
   5  12   2       28.81       44.51     10.46 o
   6  12   2      161.49      167.22     28.99 o
   7  12   2        0.53       -8.80      8.80 o
   8  12   2       26.92       29.78     17.44 o
   9  12   2       11.82       24.84     10.09 o
  10  12   2        0.07       -7.12      7.12 o
  11  12   2        0.01      -19.48     22.56 o
  12  12   2        0.35       -0.34      9.30 o
 -12  13   2       10.54        4.73      9.07 o
 -11  13   2       13.20       -9.27     20.71 o
 -10  13   2        9.79        5.39      7.46 o
  -9  13   2        0.00        0.36      5.52 o
  -8  13   2        0.01       13.76     14.12 o
  -7  13   2      163.52      120.61     25.75 o
  -6  13   2       53.90       63.21     13.12 o
  -5  13   2        0.04        3.29      5.65 o
  -4  13   2        3.31       11.30      4.51 o
  -3  13   2      133.32      147.10     14.51 o
  -2  13   2      300.27      320.98     20.39 o
  -1  13   2        7.02       15.13      7.79 o
   0  13   2        1.09        5.25      5.55 o
   1  13   2       65.06       89.42     11.21 o
   2  13   2      576.46      571.60     29.50 o
   3  13   2       20.44       27.70      8.99 o
   4  13   2       50.22       64.19      8.86 o
   5  13   2        2.86       -9.28      9.28 o
   6  13   2        0.15       18.50     13.91 o
   7  13   2       27.63       70.73     20.99 o
   8  13   2        1.47      -11.19     11.19 o
   9  13   2       34.34       41.60     19.59 o
  10  13   2       12.17       -5.76     15.80 o
  11  13   2        4.61       -8.58     14.13 o
 -11  14   2        1.35        9.94     17.86 o
 -10  14   2        4.24       26.84     18.28 o
  -9  14   2        1.07      -13.77     13.77 o
  -8  14   2      198.85      138.47     29.35 o
  -7  14   2       50.23       57.02     20.95 o
  -6  14   2       51.79       48.26     19.35 o
  -5  14   2       23.67       27.19     20.53 o
  -4  14   2       75.88       70.12     10.70 o
  -3  14   2        6.83       11.83      8.13 o
  -2  14   2       21.00       18.03      8.78 o
  -1  14   2      209.24      249.80     22.71 o
   0  14   2       65.29       75.09     10.79 o
   1  14   2      204.04      230.70     18.24 o
   2  14   2       15.74       13.11     10.58 o
   3  14   2      344.13      326.37     38.25 o
   4  14   2        1.78       -2.15      7.62 o
   5  14   2      120.37      122.69     17.28 o
   6  14   2        3.98        2.96      8.62 o
   7  14   2       54.37       43.00     19.20 o
   8  14   2       22.92       30.29     19.43 o
   9  14   2       36.71       63.81     23.29 o
  10  14   2       46.04       96.65     26.71 o
 -10  15   2        8.58        6.27     15.43 o
  -9  15   2       22.92       46.57     19.70 o
  -8  15   2        2.83       -8.81     14.61 o
  -7  15   2        0.08       -5.34     12.84 o
  -6  15   2      146.01      115.75     28.12 o
  -5  15   2      241.76      262.11     37.63 o
  -4  15   2       34.68       31.80     15.94 o
  -3  15   2      290.44      312.04     26.57 o
  -2  15   2        5.80       12.73      8.59 o
  -1  15   2      100.87       92.13     15.51 o
   0  15   2       20.08        4.05      7.85 o
   1  15   2       38.03       54.49     26.24 o
   2  15   2       76.11       45.51     18.24 o
   3  15   2       68.53       69.37     20.83 o
   4  15   2       10.04        8.52      5.23 o
   5  15   2        0.03        3.07      6.59 o
   6  15   2       31.65       40.78     10.67 o
   7  15   2       15.64       12.91      9.65 o
   8  15   2       49.94       69.96     14.70 o
   9  15   2        0.11       10.01     15.06 o
  -8  16   2        7.76       -0.31     15.13 o
  -7  16   2        0.13       10.07     14.02 o
  -6  16   2       14.19       22.32     14.26 o
  -5  16   2        0.14        0.54     13.12 o
  -4  16   2        7.50        4.65     13.63 o
  -3  16   2      199.91      209.55     19.01 o
  -2  16   2        6.32        0.17      7.67 o
  -1  16   2        7.87        6.85      8.53 o
   0  16   2        3.02       16.26      9.25 o
   1  16   2       30.69       45.17     18.27 o
   2  16   2      114.02       89.11     23.89 o
   3  16   2       92.68       85.31     23.08 o
   4  16   2       14.91       16.73     15.37 o
   5  16   2       73.38       78.42     26.03 o
   6  16   2      123.70      143.74     17.31 o
   7  16   2        0.03       -3.85      7.60 o
   8  16   2        0.32       13.14      9.04 o
  -7  17   2       16.96       -6.72     14.14 o
  -6  17   2        0.12       -0.32     13.38 o
  -5  17   2        0.23       35.56     17.09 o
  -4  17   2        1.11       11.13     13.92 o
  -3  17   2       21.20       46.14     19.56 o
  -2  17   2       31.82       45.25     13.24 o
  -1  17   2       59.84       51.89     13.48 o
   0  17   2        0.09       11.14      9.67 o
   1  17   2        2.33       11.28     14.56 o
   2  17   2        7.97        8.32     13.27 o
   3  17   2       93.49       80.21     24.30 o
   4  17   2        0.03       12.46     14.67 o
   5  17   2        2.28        7.24     13.98 o
   6  17   2        5.88       17.77      6.57 o
  -5  18   2        1.14        7.49     16.25 o
  -4  18   2        9.98        7.57     16.07 o
  -3  18   2        9.70       -0.95     13.05 o
  -2  18   2       57.12       45.96     13.32 o
  -1  18   2        8.17        8.16     13.16 o
   0  18   2        0.28        1.12     12.41 o
   1  18   2       14.95       34.67     18.33 o
   2  18   2       75.70       63.01     22.40 o
   3  18   2       37.56       48.80     19.73 o
   4  18   2        2.93        8.28     14.16 o
 -16   1   3        8.60       16.04      6.95 o
 -15   1   3       23.73       34.55      8.91 o
 -14   1   3        5.66        5.16      4.70 o
 -13   1   3      122.19      112.10      8.58 o
 -12   1   3      128.85      123.71      8.88 o
 -11   1   3      120.33      122.42      7.66 o
 -10   1   3      547.07      507.62     11.35 o
  -9   1   3      824.80      824.04     19.85 o
  -8   1   3       37.85       36.31      3.89 o
  -7   1   3       27.85       30.88      3.31 o
  -6   1   3      230.45      238.59      7.29 o
  -5   1   3      712.32      795.32     11.51 o
  -4   1   3     2370.08     2461.14     28.87 o
  -3   1   3       50.38       46.33      2.76 o
  -2   1   3      679.98      717.31      9.69 o
  -1   1   3     3925.18     4335.24     34.80 o
   0   1   3     1013.62     1022.07     10.77 o
   1   1   3       96.06       88.55      2.68 o
   2   1   3     2004.50     1997.91     16.37 o
   3   1   3    32504.24    34574.59    246.15 o
   4   1   3      160.28      166.78      4.17 o
   5   1   3        0.78        1.46      1.10 o
   6   1   3        8.21        9.22      1.89 o
   7   1   3      277.62      249.82      8.36 o
   8   1   3        2.70        0.81      2.98 o
   9   1   3      102.06      102.86      7.76 o
  10   1   3        0.16       -3.46      3.46 o
  11   1   3       40.11       49.40      7.19 o
  12   1   3        0.04       -4.89      4.89 o
  13   1   3       32.46       26.46      8.68 o
  14   1   3      214.01      243.28     27.47 o
  15   1   3       29.70       43.72     10.36 o
 -16   2   3        6.29       -2.04     11.33 o
 -15   2   3       47.46       52.21      7.25 o
 -14   2   3       21.02       23.20      6.17 o
 -13   2   3      110.05      112.92      8.53 o
 -12   2   3      386.87      378.90     12.35 o
 -11   2   3      202.97      198.78      9.23 o
 -10   2   3       22.33       23.80      3.49 o
  -9   2   3      181.35      184.32      7.00 o
  -8   2   3      409.90      409.41      9.44 o
  -7   2   3      128.91      119.02      5.64 o
  -6   2   3      490.99      539.85      9.63 o
  -5   2   3      637.05      509.31     10.30 o
  -4   2   3        0.00        2.12      1.44 o
  -3   2   3      147.40      150.25      4.57 o
  -2   2   3     1806.13     1869.56     16.58 o
  -1   2   3    21443.88    24241.16    164.83 o
   0   2   3     2195.08     2220.40     21.75 o
   1   2   3       39.32       38.46      1.71 o
   2   2   3     2276.91     2326.45     19.23 o
   3   2   3      330.05      411.93      6.39 o
   4   2   3      514.03      536.98      8.03 o
   5   2   3      106.43      109.80      4.50 o
   6   2   3      511.24      500.95      9.48 o
   7   2   3      678.58      610.87     11.16 o
   8   2   3       88.98       97.00      5.74 o
   9   2   3       89.28       76.95      6.10 o
  10   2   3       18.61       13.93      4.22 o
  11   2   3     1883.52     1784.17     33.91 o
  12   2   3       12.56       34.25      8.60 o
  13   2   3        3.79        3.89      6.41 o
  14   2   3       13.43       28.64      8.93 o
  15   2   3       95.69      106.65     13.21 o
 -16   3   3       19.11       -2.06     10.90 o
 -15   3   3       12.99      -10.60     10.60 o
 -14   3   3        0.43        2.84      5.35 o
 -13   3   3      111.52      105.88     20.77 o
 -12   3   3        0.01       -1.01      3.66 o
 -11   3   3       89.33       99.75      8.95 o
 -10   3   3       31.58       36.11      3.97 o
  -9   3   3     2232.27     2219.42     24.01 o
  -8   3   3      834.71      827.31     11.51 o
  -7   3   3      165.94      156.40      5.01 o
  -6   3   3      350.81      350.23      8.02 o
  -5   3   3     1544.84     1759.88     22.32 o
  -4   3   3     2705.09     2796.78     30.36 o
  -3   3   3      271.74      266.65      6.18 o
  -2   3   3      454.09      496.66      7.64 o
  -1   3   3     8109.68     8850.89     70.94 o
   0   3   3     3321.00     3285.64     27.06 o
   1   3   3       56.47       61.17      3.00 o
   2   3   3      100.49      111.32      3.48 o
   3   3   3    15264.79    15788.54    123.52 o
   4   3   3       67.06       65.02      3.38 o
   5   3   3       42.94       41.50      2.93 o
   6   3   3      205.22      215.07      5.80 o
   7   3   3     3000.19     3088.20     31.78 o
   8   3   3      844.86      852.70     14.69 o
   9   3   3       75.79       77.80      5.58 o
  10   3   3      515.01      474.34     23.55 o
  11   3   3       53.52       52.99      6.84 o
  12   3   3        6.88        8.15      4.81 o
  13   3   3       32.75       44.23      8.09 o
  14   3   3       29.54       39.17     14.53 o
  15   3   3       50.17       59.64     19.74 o
 -16   4   3        1.42       -1.58     12.19 o
 -15   4   3       23.03       37.67     16.42 o
 -14   4   3      163.19      248.10     32.49 o
 -13   4   3       31.14       27.11      7.91 o
 -12   4   3       18.85       12.41      5.09 o
 -11   4   3       15.47       10.00      4.22 o
 -10   4   3     1462.96     1423.23     23.63 o
  -9   4   3       21.83       25.97      3.93 o
  -8   4   3       69.38       93.82      6.51 o
  -7   4   3      374.46      362.46      9.16 o
  -6   4   3      614.05      563.44     15.14 o
  -5   4   3     9501.36    10059.83     91.38 o
  -4   4   3      203.26      214.95      5.93 o
  -3   4   3      561.08      530.47      8.06 o
  -2   4   3      893.24      852.09     13.19 o
  -1   4   3     3992.74     4414.18     36.30 o
   0   4   3     1481.93     1411.10     14.52 o
   1   4   3      801.72      780.08      9.15 o
   2   4   3     5966.31     6085.48     49.54 o
   3   4   3       50.74       58.04      2.42 o
   4   4   3     1925.97     1960.36     19.58 o
   5   4   3        4.76        5.09      1.77 o
   6   4   3     1843.60     1836.25     19.45 o
   7   4   3     2438.64     2411.01     25.23 o
   8   4   3      343.99      348.21      8.76 o
   9   4   3      114.95      106.30      6.60 o
  10   4   3       75.22       69.90      6.43 o
  11   4   3      111.50      129.20      8.37 o
  12   4   3      220.34      212.16     15.46 o
  13   4   3       45.78       44.49     10.47 o
  14   4   3        0.01       -8.72      8.72 o
  15   4   3       25.14       27.12     12.87 o
 -16   5   3       18.10       27.65     15.89 o
 -15   5   3       17.97        6.54     10.03 o
 -14   5   3      161.86      150.07     28.31 o
 -13   5   3       89.38       93.08     12.12 o
 -12   5   3        4.02       14.42      5.97 o
 -11   5   3        6.66       -1.26      4.04 o
 -10   5   3      102.12      108.56      9.06 o
  -9   5   3      284.67      280.39     11.04 o
  -8   5   3       69.50       66.62      5.22 o
  -7   5   3       82.73       77.64      5.48 o
  -6   5   3     1337.74     1264.11     17.14 o
  -5   5   3      644.45      670.22     11.08 o
  -4   5   3     2811.12     2875.22     32.30 o
  -3   5   3      108.58       99.59      5.29 o
  -2   5   3     6732.76     6753.78     58.58 o
  -1   5   3     3380.51     3537.71     35.73 o
   0   5   3      328.07      371.46      6.24 o
   1   5   3       89.66       97.41      2.53 o
   2   5   3     1452.46     1395.70     18.82 o
   3   5   3      463.88      547.33     11.77 o
   4   5   3     2520.38     2505.23     26.15 o
   5   5   3      138.35      135.14      4.76 o
   6   5   3      349.34      350.33      8.69 o
   7   5   3      809.49      839.25     14.95 o
   8   5   3      259.76      245.61     10.33 o
   9   5   3      427.13      428.77     13.12 o
  10   5   3      392.23      392.62     27.29 o
  11   5   3        1.56       -1.82      5.63 o
  12   5   3      328.69      319.75     21.41 o
  13   5   3       16.79       17.13     10.87 o
  14   5   3       27.77       26.97     12.31 o
  15   5   3        0.03       32.10     13.73 o
 -15   6   3        1.53        7.09      9.51 o
 -14   6   3       18.37       27.39     16.85 o
 -13   6   3      180.93      179.56     16.32 o
 -12   6   3      180.22      188.34     14.19 o
 -11   6   3      133.96      138.66     11.85 o
 -10   6   3      510.04      485.78     15.83 o
  -9   6   3      857.94      890.17     20.81 o
  -8   6   3       20.57       18.22      4.12 o
  -7   6   3      215.34      224.31      9.45 o
  -6   6   3     1066.07      996.50     17.38 o
  -5   6   3      190.23      223.75      8.99 o
  -4   6   3      289.15      281.47      9.22 o
  -3   6   3       53.35       58.88      6.50 o
  -2   6   3      520.61      474.31      9.00 o
  -1   6   3     1237.27     1356.37     17.42 o
   0   6   3    10522.42    10769.06     88.80 o
   1   6   3       36.89       34.76      2.61 o
   2   6   3       35.23       53.37      2.45 o
   3   6   3        1.78        2.74      1.48 o
   4   6   3     1823.65     1729.36     19.92 o
   5   6   3      426.53      404.27     11.36 o
   6   6   3     1342.00     1393.71     31.42 o
   7   6   3      133.93      126.74      8.97 o
   8   6   3       72.96       73.57      7.01 o
   9   6   3      210.30      202.40     10.63 o
  10   6   3      385.03      382.61     14.20 o
  11   6   3        2.70       10.26      6.44 o
  12   6   3      109.16      122.26     14.94 o
  13   6   3       77.75      109.52     49.45 o
  14   6   3        6.82        7.95     10.52 o
 -15   7   3        8.48       33.75     12.63 o
 -14   7   3       51.49       70.23     14.74 o
 -13   7   3        0.59       -2.64      8.77 o
 -12   7   3        8.23       16.79      7.70 o
 -11   7   3       11.58        5.81      5.86 o
 -10   7   3      158.04      143.21     18.06 o
  -9   7   3      154.62      163.76     11.74 o
  -8   7   3     1303.05     1268.09     21.83 o
  -7   7   3      291.62      299.75     11.73 o
  -6   7   3        4.54        6.16      3.38 o
  -5   7   3        0.30        0.55      2.17 o
  -4   7   3      771.72      786.09     14.51 o
  -3   7   3        4.63        3.98      2.28 o
  -2   7   3     1970.90     1980.75     23.06 o
  -1   7   3      317.36      344.91      6.92 o
   0   7   3      456.32      489.39      8.38 o
   1   7   3      558.93      521.86      8.85 o
   2   7   3     2907.04     2987.22     32.05 o
   3   7   3       35.86       43.97      2.72 o
   4   7   3      295.75      300.64      8.95 o
   5   7   3      107.81      121.27     10.14 o
   6   7   3       10.51        5.97      6.40 o
   7   7   3      137.92      129.49     11.66 o
   8   7   3      710.63      685.16     17.44 o
   9   7   3        3.66        2.80      4.09 o
  10   7   3      164.55      160.53     12.51 o
  11   7   3       17.45       20.82     10.74 o
  12   7   3       95.04      103.79     19.07 o
  13   7   3       10.68       16.50     11.50 o
  14   7   3        8.94       13.49     11.30 o
 -15   8   3        7.13       39.88     13.07 o
 -14   8   3       15.78       15.16     11.06 o
 -13   8   3        1.03        6.55      7.99 o
 -12   8   3        1.52       10.17      9.41 o
 -11   8   3        5.16       10.95      8.50 o
 -10   8   3       39.92       50.74      9.36 o
  -9   8   3       93.16      101.04     10.47 o
  -8   8   3       42.42       43.21      7.22 o
  -7   8   3      212.17      212.98     10.54 o
  -6   8   3      127.85      132.81      7.91 o
  -5   8   3      597.49      595.14     14.69 o
  -4   8   3      980.62     1002.80     17.23 o
  -3   8   3      958.34      930.56     17.50 o
  -2   8   3     1560.30     1541.38     28.18 o
  -1   8   3       63.12       79.70      5.97 o
   0   8   3      155.38      144.57      6.15 o
   1   8   3      844.28      871.25     15.04 o
   2   8   3        0.78        0.04      2.06 o
   3   8   3        0.99        7.78      3.32 o
   4   8   3       58.93       64.65      6.75 o
   5   8   3      181.78      175.12     11.64 o
   6   8   3       63.95       70.65      8.79 o
   7   8   3        0.00        4.61      4.90 o
   8   8   3      103.28       87.14     10.66 o
   9   8   3      324.89      343.67     22.18 o
  10   8   3        1.45       -0.48      6.37 o
  11   8   3        4.61        9.29     11.51 o
  12   8   3       24.45       26.89      9.61 o
  13   8   3      159.19      139.65     26.78 o
  14   8   3        0.30      -12.97     12.97 o
 -14   9   3        4.88        9.19     11.23 o
 -13   9   3       12.03       30.84     15.90 o
 -12   9   3       46.91       35.55     11.78 o
 -11   9   3       53.09       58.29     12.70 o
 -10   9   3        0.64       11.28      8.38 o
  -9   9   3        0.98        1.07      4.84 o
  -8   9   3       18.48       19.26      6.82 o
  -7   9   3       71.65       84.97     11.39 o
  -6   9   3      148.32      139.56      8.10 o
  -5   9   3      343.18      332.94     10.36 o
  -4   9   3       36.90       51.07      4.63 o
  -3   9   3       33.42       34.70      5.16 o
  -2   9   3      752.53      801.17     19.96 o
  -1   9   3     1496.61     1457.47     27.84 o
   0   9   3      432.89      432.44     11.44 o
   1   9   3      518.64      511.25     14.34 o
   2   9   3       55.59       60.35      5.56 o
   3   9   3        5.97        6.00      5.55 o
   4   9   3        6.89       11.91      6.26 o
   5   9   3      467.92      459.33     14.94 o
   6   9   3       50.10       68.21      8.32 o
   7   9   3        5.22        4.57      4.79 o
   8   9   3        0.84       12.90      7.69 o
   9   9   3       97.77       82.84     12.97 o
  10   9   3      117.37      108.80     35.45 o
  11   9   3        4.44        4.61      9.73 o
  12   9   3       85.91       84.48     21.29 o
  13   9   3       23.49       49.72     18.53 o
 -14  10   3        0.73       24.67     11.45 o
 -13  10   3        8.25       31.80     23.44 o
 -12  10   3        1.47        9.31      9.75 o
 -11  10   3       19.55       16.52     22.15 o
 -10  10   3       70.60       65.24     12.83 o
  -9  10   3       53.46       46.50     10.66 o
  -8  10   3       69.17       72.79     13.67 o
  -7  10   3      222.72      196.16     12.63 o
  -6  10   3       48.80       42.01      6.04 o
  -5  10   3        8.72        5.19      3.11 o
  -4  10   3      335.22      316.44     12.65 o
  -3  10   3      792.57      770.35     18.44 o
  -2  10   3      286.80      292.13     13.40 o
  -1  10   3     1387.10     1352.57     27.74 o
   0  10   3      496.40      477.64     12.58 o
   1  10   3       33.39       20.73      7.77 o
   2  10   3      355.74      356.35     12.56 o
   3  10   3        1.66        5.92      4.29 o
   4  10   3      381.62      344.12     23.96 o
   5  10   3       61.21       93.03     13.86 o
   6  10   3      129.45      116.17      9.28 o
   7  10   3       14.70        6.65      6.28 o
   8  10   3        4.48       -0.81      8.05 o
   9  10   3        2.93        1.33      7.44 o
  10  10   3        9.15        3.50      8.31 o
  11  10   3       68.07       85.81     14.54 o
  12  10   3       25.58       10.46     12.91 o
  13  10   3       43.89       19.76     15.49 o
 -13  11   3        3.34        5.58     10.41 o
 -12  11   3        4.37       24.36     24.81 o
 -11  11   3        4.30        7.05      8.70 o
 -10  11   3      142.66      162.12     17.72 o
  -9  11   3        0.60        0.24      6.82 o
  -8  11   3       48.76       55.47     10.48 o
  -7  11   3      157.49      144.87     12.66 o
  -6  11   3        4.46       11.02      3.66 o
  -5  11   3      327.79      331.03     13.72 o
  -4  11   3       75.34       65.93      8.68 o
  -3  11   3       63.70       66.27      7.19 o
  -2  11   3       99.15      116.36      9.99 o
  -1  11   3      256.93      258.02     13.31 o
   0  11   3      164.24      177.50     10.47 o
   1  11   3      242.57      235.69     23.05 o
   2  11   3      599.74      561.57     15.29 o
   3  11   3       99.32      107.35     11.99 o
   4  11   3      267.83      297.23     16.70 o
   5  11   3       15.13       28.76      8.39 o
   6  11   3       94.05       70.60     19.23 o
   7  11   3       60.90       66.95      7.16 o
   8  11   3       89.98       73.78     10.37 o
   9  11   3       32.62       27.26      9.48 o
  10  11   3       34.31       25.42     10.09 o
  11  11   3       15.82       37.31     25.00 o
  12  11   3        2.45        8.20     12.73 o
 -12  12   3        5.37        3.08     11.93 o
 -11  12   3       70.69       74.14     20.69 o
 -10  12   3       15.19       22.78     11.45 o
  -9  12   3       70.40       35.01     13.19 o
  -8  12   3        6.10        4.41      6.84 o
  -7  12   3        2.75        5.87      6.12 o
  -6  12   3      183.56      204.02     16.43 o
  -5  12   3      217.98      235.29     13.51 o
  -4  12   3      342.43      363.13     14.56 o
  -3  12   3      496.55      510.63     16.14 o
  -2  12   3      215.16      223.23     16.69 o
  -1  12   3     1003.17      971.86     42.47 o
   0  12   3      904.24      919.05     28.53 o
   1  12   3       38.55       46.21      8.52 o
   2  12   3      113.22      109.76      6.91 o
   3  12   3      163.05      160.75     12.40 o
   4  12   3       24.38       47.70     13.50 o
   5  12   3      101.58      113.19     32.89 o
   6  12   3       20.60        8.93     12.73 o
   7  12   3       16.42       23.50     14.10 o
   8  12   3       83.55      122.89     27.26 o
   9  12   3       87.31       97.28     10.33 o
  10  12   3       35.13       50.88     27.12 o
  11  12   3        2.26       19.95      9.15 o
 -12  13   3        9.53        8.21     12.16 o
 -11  13   3       64.22       69.20     12.76 o
 -10  13   3        7.84        1.91     12.85 o
  -9  13   3       35.26       28.88     23.14 o
  -8  13   3       93.18       80.68     24.03 o
  -7  13   3       89.19       88.96     23.86 o
  -6  13   3       61.80       60.00     12.44 o
  -5  13   3        4.35       15.82      5.56 o
  -4  13   3       27.90       19.11      8.91 o
  -3  13   3        6.18        4.54      6.24 o
  -2  13   3       93.56       91.91     11.68 o
  -1  13   3      229.64      245.94     18.33 o
   0  13   3      130.57      147.29     14.28 o
   1  13   3       65.29       77.32     14.57 o
   2  13   3       94.19       87.35     14.64 o
   3  13   3      247.92      227.36     21.94 o
   4  13   3      379.79      376.59     39.61 o
   5  13   3      139.59      128.85     14.93 o
   6  13   3       38.75       53.47     12.21 o
   7  13   3       27.67       26.47     11.89 o
   8  13   3      149.49      172.28     31.05 o
   9  13   3        8.89       30.74     17.42 o
  10  13   3        1.66        1.40     15.98 o
  11  13   3        0.91        3.45     15.18 o
 -11  14   3       19.94       -9.39     17.34 o
 -10  14   3        4.15       -8.31     14.25 o
  -9  14   3       41.15       74.51     23.56 o
  -8  14   3       38.48       56.06     20.34 o
  -7  14   3       37.79       40.94     17.57 o
  -6  14   3      302.45      280.17     37.91 o
  -5  14   3      183.43      253.12     57.79 o
  -4  14   3       15.72       25.40      7.68 o
  -3  14   3      172.23      181.35     16.47 o
  -2  14   3       20.60       26.91      7.91 o
  -1  14   3       83.77      101.67     15.30 o
   0  14   3       13.53       15.40      6.54 o
   1  14   3       68.57       96.32     11.76 o
   2  14   3        0.59       -4.99      9.14 o
   3  14   3       84.89       85.37     22.22 o
   4  14   3       14.77        9.68      7.59 o
   5  14   3        3.79       16.34      7.99 o
   6  14   3        0.51        1.09      7.76 o
   7  14   3        0.44        3.44      8.58 o
   8  14   3       20.57       37.11     11.96 o
   9  14   3       43.68       50.98     34.71 o
  10  14   3        0.00        8.95      9.49 o
 -10  15   3       15.21       -8.97     15.46 o
  -9  15   3       35.04       19.65     18.14 o
  -8  15   3        9.15        6.34     15.50 o
  -7  15   3        7.92       12.54     15.15 o
  -6  15   3      209.93      242.53     37.42 o
  -5  15   3       21.03       14.60     14.52 o
  -4  15   3       58.91       62.57     11.05 o
  -3  15   3       11.53        8.67      6.70 o
  -2  15   3       31.31       44.29     16.95 o
  -1  15   3      235.16      206.92     26.30 o
   0  15   3        6.10        9.29      8.74 o
   1  15   3        0.95        0.68     12.58 o
   2  15   3       10.76       14.29     13.13 o
   3  15   3       95.23       95.89     25.21 o
   4  15   3        7.59       11.46     14.70 o
   5  15   3        1.20        8.85     10.04 o
   6  15   3       13.03        4.10      8.02 o
   7  15   3        0.64        1.68      7.87 o
   8  15   3      109.28       99.84     21.03 o
   9  15   3       17.81       13.89     10.45 o
  -8  16   3       28.53       26.75     19.98 o
  -7  16   3        6.42        2.90     12.76 o
  -6  16   3        5.49       14.11     15.81 o
  -5  16   3       56.56       28.29     16.85 o
  -4  16   3        7.26       29.12     17.37 o
  -3  16   3       10.43        2.86      6.70 o
  -2  16   3       11.11       13.46     10.13 o
  -1  16   3      102.77      124.71     18.55 o
   0  16   3        0.12       12.34      9.77 o
   1  16   3        3.16       -0.90     12.15 o
   2  16   3      131.59      107.88     25.09 o
   3  16   3       12.21       16.59     15.32 o
   4  16   3        3.23       -5.86     10.65 o
   5  16   3        3.11       -0.32     10.89 o
   6  16   3       15.06       19.40     20.90 o
   7  16   3      229.41      232.58     21.70 o
  -7  17   3        4.64        2.17     14.33 o
  -6  17   3       41.17       47.33     21.68 o
  -5  17   3        3.70       11.94     14.92 o
  -4  17   3        3.34       -6.13     14.74 o
  -3  17   3        1.04        8.81      7.41 o
  -2  17   3      109.12      130.62     16.20 o
  -1  17   3        4.56       16.64     10.66 o
   0  17   3      131.27      136.18     28.39 o
   1  17   3       20.16       45.15     19.55 o
   2  17   3        6.72        1.81     13.86 o
   3  17   3        0.13       -6.93     11.91 o
   4  17   3        1.15       -3.87     10.78 o
   5  17   3       33.29       49.87     21.83 o
   6  17   3        1.30        5.22     15.07 o
  -4  18   3       13.74       24.43     18.64 o
  -3  18   3        0.13       -3.33     12.14 o
  -2  18   3       27.99       22.95      9.87 o
  -1  18   3        0.00        6.15      9.64 o
   0  18   3       15.18        6.47     14.71 o
   1  18   3        4.30        4.69     15.54 o
   2  18   3       10.04        6.15     14.31 o
   3  18   3       37.01       24.31     19.01 o
 -16   0   4       10.45       21.18     11.44 o
 -15   0   4       30.32       27.90     12.04 o
 -14   0   4       17.39       18.43     13.53 o
 -13   0   4        2.75        8.74      6.04 o
 -12   0   4      348.63      350.61     25.03 o
 -11   0   4      195.47      190.91     13.98 o
 -10   0   4      207.69      195.29     13.39 o
  -9   0   4       33.56       43.53      7.00 o
  -8   0   4     2321.98     2243.40     40.56 o
  -7   0   4      326.68      367.49     14.04 o
  -6   0   4      414.11      407.56     13.44 o
  -5   0   4     1525.86     1491.38     27.77 o
  -4   0   4     2689.39     2719.08     41.58 o
  -3   0   4     1758.39     1803.81     44.48 o
  -2   0   4        2.81       -2.11      2.11 o
  -1   0   4     3088.98     3372.25     41.01 o
   0   0   4    24707.82    26944.35    335.38 o
   1   0   4     1540.87     1570.65     23.56 o
   2   0   4      516.79      552.51      8.44 o
   3   0   4      243.15      255.28      5.98 o
   4   0   4     4378.58     3778.21     39.07 o
   5   0   4      310.64      306.39      7.74 o
   6   0   4       73.68       79.77      6.10 o
   7   0   4        1.07       -2.11      3.96 o
   8   0   4     4441.05     4452.67     69.30 o
   9   0   4       46.07       35.60      7.34 o
  10   0   4      165.95      185.84     17.27 o
  11   0   4      334.45      309.00     30.23 o
  12   0   4       89.64      100.89     18.27 o
  13   0   4       36.32       37.34     13.57 o
  14   0   4       35.70       91.90     18.48 o
  15   0   4      130.39      153.99     23.52 o
 -16   1   4       31.78       23.82      7.08 o
 -15   1   4       65.49       83.63     12.52 o
 -14   1   4      151.15      170.71     10.81 o
 -13   1   4      147.43      147.11     11.44 o
 -12   1   4       73.37       73.79      7.48 o
 -11   1   4      327.30      315.28     11.31 o
 -10   1   4       52.31       51.79      5.46 o
  -9   1   4      768.74      753.10     14.03 o
  -8   1   4      553.88      545.71     11.36 o
  -7   1   4     1364.50     1331.76     18.00 o
  -6   1   4       77.22       71.71      4.12 o
  -5   1   4       21.26       20.44      2.43 o
  -4   1   4    14741.92    15326.22    131.60 o
  -3   1   4     1477.60     1423.48     16.55 o
  -2   1   4        0.43       -0.32      1.38 o
  -1   1   4      534.23      497.45      7.13 o
   0   1   4    38140.25    39916.71    361.12 o
   1   1   4     1055.83     1038.49      9.94 o
   2   1   4        7.94        7.76      1.22 o
   3   1   4       78.62       75.84      3.20 o
   4   1   4      660.78      686.51     10.61 o
   5   1   4      248.11      268.77      4.90 o
   6   1   4       10.52       13.05      2.76 o
   7   1   4       46.23       49.85      4.36 o
   8   1   4     1466.94     1457.06     24.81 o
   9   1   4       21.90       14.15      4.35 o
  10   1   4       54.77       60.38      7.71 o
  11   1   4      211.58      206.62     15.11 o
  12   1   4      519.38      571.49     75.35 o
  13   1   4       87.75       96.29     13.42 o
  14   1   4        0.17       12.97      7.87 o
  15   1   4        7.55       29.72      9.33 o
 -16   2   4        1.52        4.41     10.88 o
 -15   2   4        0.70       -4.13      9.89 o
 -14   2   4        1.10        2.83      4.47 o
 -13   2   4      269.37      262.34     13.11 o
 -12   2   4      107.61      116.62      8.12 o
 -11   2   4       71.93       72.36      5.70 o
 -10   2   4        0.61        2.43      2.56 o
  -9   2   4        0.01        3.56      2.80 o
  -8   2   4      119.67      122.89      6.35 o
  -7   2   4       50.86       60.11      4.77 o
  -6   2   4        6.66        3.07      2.02 o
  -5   2   4     2484.01     2384.62     23.30 o
  -4   2   4      198.25      227.98      5.39 o
  -3   2   4      243.57      244.57      5.34 o
  -2   2   4        0.06       -0.14      0.96 o
  -1   2   4     9836.57     9915.85     64.29 o
   0   2   4      141.19      143.52      3.77 o
   1   2   4      843.57      841.86      8.87 o
   2   2   4       29.51       27.84      1.90 o
   3   2   4      636.60      664.75      8.30 o
   4   2   4     6742.41     7325.45     57.38 o
   5   2   4      466.65      459.54      8.60 o
   6   2   4      336.56      334.81      8.29 o
   7   2   4       37.12       39.62      4.39 o
   8   2   4      604.49      552.16     13.70 o
   9   2   4      277.87      279.78     10.89 o
  10   2   4       92.84       94.66      8.17 o
  11   2   4       98.56       92.54     10.96 o
  12   2   4        2.21        6.07      5.72 o
  13   2   4       88.01       86.02     13.52 o
  14   2   4       21.15       23.86      8.64 o
  15   2   4        0.34        3.57      7.11 o
 -16   3   4        0.07        4.08     12.13 o
 -15   3   4       39.36       35.65     15.46 o
 -14   3   4       15.78       17.23      9.04 o
 -13   3   4        8.30       15.73      6.65 o
 -12   3   4       37.63       49.80      7.53 o
 -11   3   4      141.21      132.47      6.19 o
 -10   3   4      188.02      183.61      6.74 o
  -9   3   4      214.50      225.53      7.24 o
  -8   3   4      577.19      621.84      8.98 o
  -7   3   4      617.34      608.85     10.32 o
  -6   3   4       74.42       66.14      5.02 o
  -5   3   4     2302.41     2345.76     28.08 o
  -4   3   4       64.47       87.75      4.67 o
  -3   3   4      191.35      163.37      5.63 o
  -2   3   4       22.54       19.80      2.36 o
  -1   3   4       56.37       43.52      2.31 o
   0   3   4     5239.42     5619.41     44.46 o
   1   3   4     2814.45     2818.34     24.52 o
   2   3   4        0.57        1.20      1.58 o
   3   3   4      905.75      878.37     12.88 o
   4   3   4       47.52       42.49      2.97 o
   5   3   4      859.92      872.17     16.18 o
   6   3   4      121.65      127.65      5.49 o
   7   3   4      344.28      334.64     13.62 o
   8   3   4      224.88      240.27      8.23 o
   9   3   4        1.28        7.27      4.26 o
  10   3   4       16.56       17.50      5.16 o
  11   3   4      324.54      318.88     14.81 o
  12   3   4        0.22        0.70      5.35 o
  13   3   4        9.92        7.97      6.36 o
  14   3   4       21.94       16.24     15.79 o
  15   3   4        4.68       14.03      6.38 o
 -16   4   4       24.66        5.69     11.84 o
 -15   4   4       76.87       54.34     19.87 o
 -14   4   4        0.70        1.46     11.85 o
 -13   4   4       13.41       17.59      6.37 o
 -12   4   4      111.63      108.96      9.98 o
 -11   4   4        0.04       -3.42      3.42 o
 -10   4   4       68.88       71.89      5.91 o
  -9   4   4       20.20       17.47      3.72 o
  -8   4   4        8.74        5.36      3.02 o
  -7   4   4      879.95      851.44     14.29 o
  -6   4   4        0.60       -0.85      2.16 o
  -5   4   4       88.76       75.62      5.21 o
  -4   4   4     4417.75     4555.73     41.68 o
  -3   4   4     4595.97     4512.88     43.22 o
  -2   4   4       38.59       46.61      2.57 o
  -1   4   4       49.55       66.81      3.29 o
   0   4   4      349.84      371.38      4.95 o
   1   4   4        1.31        4.04      1.69 o
   2   4   4      342.88      327.41      7.13 o
   3   4   4     2934.39     3039.55     31.31 o
   4   4   4      890.66      918.94     10.93 o
   5   4   4       11.30       10.96      2.14 o
   6   4   4       85.30       76.35      4.64 o
   7   4   4      164.35      157.21      7.42 o
   8   4   4     1650.74     1595.62     22.74 o
   9   4   4      849.31      769.42     16.67 o
  10   4   4       17.60       15.83      4.25 o
  11   4   4       65.06       61.20      8.07 o
  12   4   4       19.97       31.29     16.95 o
  13   4   4       13.69        6.88      5.19 o
  14   4   4        3.30       18.40     17.78 o
  15   4   4      100.54      108.49     27.25 o
 -15   5   4       15.08       24.13     11.20 o
 -14   5   4        0.07        8.00     15.05 o
 -13   5   4       40.70       42.46      9.62 o
 -12   5   4       90.87       87.28     19.47 o
 -11   5   4      405.74      412.15     20.88 o
 -10   5   4        8.87        9.99      4.16 o
  -9   5   4        0.15       -2.52      2.52 o
  -8   5   4     1358.99     1348.85     22.29 o
  -7   5   4     1274.29     1278.54     18.93 o
  -6   5   4      144.89      152.76      6.54 o
  -5   5   4      283.25      281.10      7.38 o
  -4   5   4     1431.29     1458.80     16.70 o
  -3   5   4       13.74       10.90      2.76 o
  -2   5   4      872.86      873.26     14.15 o
  -1   5   4     1692.41     1748.20     18.04 o
   0   5   4     2095.64     2013.71     20.22 o
   1   5   4        3.04        1.55      1.80 o
   2   5   4      112.88      112.70      4.69 o
   3   5   4       94.95      108.49      3.71 o
   4   5   4      130.12      143.68      4.90 o
   5   5   4       30.22       37.42      2.71 o
   6   5   4       21.13       23.34      3.32 o
   7   5   4     1670.05     1617.43     21.75 o
   8   5   4        0.50        5.75      2.88 o
   9   5   4      188.26      171.38      7.58 o
  10   5   4        1.41        2.35      3.06 o
  11   5   4       72.17       72.64     12.19 o
  12   5   4      158.06      145.83     18.56 o
  13   5   4        2.50       -1.36      9.16 o
  14   5   4        9.09       26.67     12.83 o
 -15   6   4        4.65       25.50     11.88 o
 -14   6   4        4.22       15.20      8.58 o
 -13   6   4      110.70      121.11     14.00 o
 -12   6   4       91.68      106.53     12.85 o
 -11   6   4       32.70       39.78      7.53 o
 -10   6   4      129.03      139.23     10.59 o
  -9   6   4       69.17       56.79      5.99 o
  -8   6   4      442.35      431.14     12.36 o
  -7   6   4        2.39        0.15      2.68 o
  -6   6   4      135.65      127.48      7.51 o
  -5   6   4     1424.81     1375.70     19.23 o
  -4   6   4       20.22       23.64      3.20 o
  -3   6   4        6.62        4.38      2.31 o
  -2   6   4       48.38       49.00      3.70 o
  -1   6   4     1331.06     1247.01     16.52 o
   0   6   4      277.70      287.63      6.20 o
   1   6   4        8.72       11.77      1.55 o
   2   6   4      523.37      505.24      7.77 o
   3   6   4     2102.39     2160.24     24.07 o
   4   6   4     3331.31     3229.27     41.78 o
   5   6   4      420.94      404.62     11.55 o
   6   6   4     1119.78     1072.14     31.34 o
   7   6   4      204.25      194.51     15.47 o
   8   6   4       19.24       28.97      5.46 o
   9   6   4      211.36      193.03     12.00 o
  10   6   4      331.17      319.01     16.45 o
  11   6   4        5.35       -1.63      6.01 o
  12   6   4        1.66       -1.56      9.06 o
  13   6   4      124.13      100.93     17.11 o
  14   6   4        1.39       11.67     10.79 o
 -15   7   4        0.58       -8.53      8.53 o
 -14   7   4        8.10       -3.99     12.54 o
 -13   7   4       58.87       83.62     14.21 o
 -12   7   4       52.41       59.68     19.83 o
 -11   7   4        8.36       -1.02      5.53 o
 -10   7   4       97.04       85.22      8.83 o
  -9   7   4      782.50      753.92     19.73 o
  -8   7   4      187.61      203.31      9.80 o
  -7   7   4      452.00      417.53     13.77 o
  -6   7   4      107.98       99.75      7.72 o
  -5   7   4     1218.13     1197.58     19.75 o
  -4   7   4     1886.34     1744.02     24.35 o
  -3   7   4      441.47      403.07     11.21 o
  -2   7   4      360.67      355.77      9.01 o
  -1   7   4      235.26      256.97      6.13 o
   0   7   4      564.82      603.44      9.88 o
   1   7   4      876.70      816.25     11.43 o
   2   7   4      199.32      195.33     10.39 o
   3   7   4     1089.30     1164.01     13.59 o
   4   7   4      258.89      269.27      8.00 o
   5   7   4      156.48      157.11     10.64 o
   6   7   4       82.99       78.45      6.61 o
   7   7   4     1144.56     1100.13     22.40 o
   8   7   4      174.26      194.11     10.82 o
   9   7   4      172.23      167.00     12.45 o
  10   7   4      193.84      181.93     13.56 o
  11   7   4        0.43       -7.21     11.46 o
  12   7   4        1.20        3.04      8.21 o
  13   7   4       13.71       20.82     17.23 o
  14   7   4        7.38        3.81     36.24 o
 -14   8   4       27.27       22.35      9.36 o
 -13   8   4       65.33       75.44     17.44 o
 -12   8   4      133.83      134.57     14.67 o
 -11   8   4        6.80       11.18      7.77 o
 -10   8   4       37.03       38.19      8.71 o
  -9   8   4        0.25       -3.79      4.59 o
  -8   8   4       23.20       23.52      5.19 o
  -7   8   4      145.81      144.46      9.59 o
  -6   8   4       32.15       30.23      4.71 o
  -5   8   4      271.27      295.84     10.69 o
  -4   8   4     3821.34     3848.20     43.51 o
  -3   8   4     2197.68     2203.95     28.37 o
  -2   8   4      177.87      169.19      6.80 o
  -1   8   4     2178.04     2129.01     30.31 o
   0   8   4      252.41      267.84      7.30 o
   1   8   4       95.64      100.92      5.93 o
   2   8   4        1.97       12.27      4.63 o
   3   8   4      758.52      729.50     17.73 o
   4   8   4       20.26       18.21      4.70 o
   5   8   4     1200.13     1118.50     26.62 o
   6   8   4       39.09       48.86      7.54 o
   7   8   4       18.37       19.85      6.30 o
   8   8   4        8.94        6.72      4.33 o
   9   8   4      832.61      826.02     22.92 o
  10   8   4      150.95      127.09     11.86 o
  11   8   4        1.57       -6.40      6.40 o
  12   8   4       11.38       18.42     15.18 o
  13   8   4        3.23      -11.53     12.70 o
 -14   9   4       21.53       41.96     12.92 o
 -13   9   4        2.59       -9.36      9.36 o
 -12   9   4        2.25       -1.99      8.46 o
 -11   9   4      241.27      220.72     21.54 o
 -10   9   4      149.58      183.76     19.15 o
  -9   9   4      172.94      172.30     13.30 o
  -8   9   4      439.86      459.07     17.86 o
  -7   9   4        4.50        2.99      4.03 o
  -6   9   4       12.52       13.49      4.01 o
  -5   9   4     1442.88     1453.56     29.87 o
  -4   9   4       16.85       12.41      4.18 o
  -3   9   4       93.63       92.11      5.95 o
  -2   9   4     1050.45      970.83     22.29 o
  -1   9   4      114.69      120.90      8.84 o
   0   9   4      217.71      214.48     16.18 o
   1   9   4     1394.27     1365.31     24.94 o
   2   9   4      111.61      110.29      8.35 o
   3   9   4       91.41      105.60     10.64 o
   4   9   4       91.30       79.89      9.65 o
   5   9   4      214.41      215.34     12.53 o
   6   9   4       55.80       58.12      7.97 o
   7   9   4      293.51      282.58     21.29 o
   8   9   4        0.09       -4.01      6.21 o
   9   9   4       56.27       70.72     12.46 o
  10   9   4       56.43       58.54     11.99 o
  11   9   4      204.55      239.79     18.96 o
  12   9   4       82.95       63.25     19.35 o
  13   9   4       57.76       35.68     18.11 o
 -14  10   4        0.30       31.23     12.04 o
 -13  10   4        4.76        9.16     20.70 o
 -12  10   4       38.33       68.50     14.41 o
 -11  10   4        4.32       -2.72      8.51 o
 -10  10   4      187.67      205.83     34.00 o
  -9  10   4       48.42       52.73      9.49 o
  -8  10   4       26.49       26.86      6.69 o
  -7  10   4      387.12      355.14     13.84 o
  -6  10   4      845.59      823.67     23.50 o
  -5  10   4       40.96       43.54      5.20 o
  -4  10   4      744.36      696.88     14.14 o
  -3  10   4       65.77       73.51      8.43 o
  -2  10   4       16.63       18.69      4.43 o
  -1  10   4      213.73      208.03     11.47 o
   0  10   4     1198.81     1251.25     31.98 o
   1  10   4       53.36       55.11      7.27 o
   2  10   4      421.06      424.53     19.25 o
   3  10   4      244.82      245.02     18.50 o
   4  10   4      414.16      378.24     18.15 o
   5  10   4      819.36      782.19     26.02 o
   6  10   4      415.12      426.76     17.45 o
   7  10   4      219.95      187.17     14.76 o
   8  10   4       44.23       22.52     17.27 o
   9  10   4       88.89       68.95     11.82 o
  10  10   4       20.33        8.48      8.80 o
  11  10   4      159.75      175.60     20.29 o
  12  10   4        1.30       -0.42     12.70 o
 -13  11   4        0.00       -9.51      9.51 o
 -12  11   4        0.07       -4.57      8.88 o
 -11  11   4        2.62        1.63      8.32 o
 -10  11   4       12.25        8.87     15.59 o
  -9  11   4        4.26       11.47      7.73 o
  -8  11   4      118.70      122.36     12.32 o
  -7  11   4        0.04        1.91      4.05 o
  -6  11   4      130.94      130.85      8.19 o
  -5  11   4        2.43        2.14      3.18 o
  -4  11   4      561.18      576.20     16.94 o
  -3  11   4      409.52      444.61     14.64 o
  -2  11   4      258.53      261.08     15.16 o
  -1  11   4      249.31      235.29     16.76 o
   0  11   4        3.79       13.62      6.01 o
   1  11   4      186.54      186.15     14.83 o
   2  11   4      263.77      263.68     12.13 o
   3  11   4        0.66       -4.77      5.85 o
   4  11   4       26.19       24.60      8.77 o
   5  11   4       63.06       67.20      9.98 o
   6  11   4        3.41       19.65      8.98 o
   7  11   4        8.50       -2.91      7.10 o
   8  11   4      121.50      129.28     12.46 o
   9  11   4      108.79      112.86     13.37 o
  10  11   4      208.78      193.39     18.09 o
  11  11   4        1.58        8.29      8.92 o
  12  11   4        4.69        4.23     12.01 o
 -12  12   4       13.13       24.60     10.67 o
 -11  12   4       37.37       33.75     16.69 o
 -10  12   4       60.59       58.87     12.25 o
  -9  12   4       69.79       84.43     12.74 o
  -8  12   4      182.55      201.89     16.77 o
  -7  12   4        4.18        6.93      4.50 o
  -6  12   4      212.30      236.62     15.82 o
  -5  12   4       54.74       50.55      7.16 o
  -4  12   4       24.82       19.55      5.97 o
  -3  12   4        0.44        3.03      4.70 o
  -2  12   4       22.92       20.68      5.90 o
  -1  12   4       27.67       35.77     10.65 o
   0  12   4        0.12        3.29      8.86 o
   1  12   4       69.45       61.11     12.29 o
   2  12   4       62.69       75.04     11.80 o
   3  12   4        2.33        8.00      5.02 o
   4  12   4      102.49       92.95     12.90 o
   5  12   4       22.31       11.05      7.32 o
   6  12   4      180.67      199.67     19.75 o
   7  12   4       32.07       30.58     11.13 o
   8  12   4      181.52      189.53     21.54 o
   9  12   4        8.58       10.87     11.13 o
  10  12   4       13.14       13.63      6.91 o
  11  12   4       62.11       69.98     16.69 o
 -11  13   4        0.04        0.45      7.79 o
 -10  13   4       21.86       11.86     12.89 o
  -9  13   4      105.00      114.16     28.11 o
  -8  13   4       14.73       20.59     16.43 o
  -7  13   4       24.61        6.75     13.72 o
  -6  13   4        0.62        0.33      5.47 o
  -5  13   4        0.39        0.30      5.22 o
  -4  13   4       44.25       57.59      8.41 o
  -3  13   4       54.61       65.01      9.12 o
  -2  13   4       21.57       30.56      6.94 o
  -1  13   4      122.40      108.23     12.76 o
   0  13   4      229.38      265.68     19.44 o
   1  13   4        7.52        7.00      5.02 o
   2  13   4       22.41       57.88     18.20 o
   3  13   4       20.33       44.12      7.90 o
   4  13   4        2.98        4.49      6.72 o
   5  13   4       61.65       88.89     13.54 o
   6  13   4       17.07       19.39     10.80 o
   7  13   4        0.58        9.07      9.26 o
   8  13   4      106.14       92.97     16.31 o
   9  13   4       70.15       57.92     14.67 o
  10  13   4        6.77       10.77     10.48 o
 -11  14   4        1.28      -10.72     10.72 o
  -9  14   4       63.90       19.90     17.74 o
  -8  14   4        6.33        2.17     14.47 o
  -7  14   4        2.43       13.78     15.56 o
  -6  14   4       95.44      114.94     25.93 o
  -5  14   4        0.04       -0.25      6.27 o
  -4  14   4        1.20        3.10      7.26 o
  -3  14   4       10.80        2.61      5.86 o
  -2  14   4       34.76       46.52      8.59 o
  -1  14   4       49.62       53.39      9.93 o
   0  14   4       97.25       85.23     14.69 o
   1  14   4      112.64      106.20     23.44 o
   2  14   4       21.79       13.92     12.77 o
   3  14   4       49.87       38.48     17.86 o
   4  14   4       54.64       59.32     17.72 o
   5  14   4       83.96       79.05     12.61 o
   6  14   4       73.34       68.55     15.87 o
   7  14   4       37.78       56.99     13.22 o
   8  14   4        0.19       -7.74      7.74 o
   9  14   4        0.84      -11.40     11.75 o
  -9  15   4        0.73       11.44     15.38 o
  -8  15   4        7.01        4.54     14.98 o
  -7  15   4        2.19       14.04     14.61 o
  -6  15   4        1.79       -1.19     11.48 o
  -5  15   4        1.15       -3.93      7.28 o
  -4  15   4        8.33       10.37      7.04 o
  -3  15   4       84.51      102.10     17.73 o
  -2  15   4       82.48      103.73     13.82 o
  -1  15   4       62.50       51.37     24.29 o
   0  15   4       15.13       19.37      9.94 o
   1  15   4       68.33       39.11     17.04 o
   2  15   4       77.38       72.37     21.58 o
   3  15   4        6.18       -0.54     12.27 o
   4  15   4        7.34       15.55     14.23 o
   5  15   4        0.39        3.00     11.60 o
   6  15   4        2.49       -0.70      7.82 o
   7  15   4        0.02        4.96      9.84 o
   8  15   4       82.36       70.34     13.66 o
  -8  16   4        6.01        6.47     14.68 o
  -7  16   4        3.77       -8.42     11.11 o
  -6  16   4       68.36       64.92     21.76 o
  -5  16   4       13.25       24.39     16.24 o
  -4  16   4        9.74       18.35      8.51 o
  -3  16   4       11.63       13.30      7.79 o
  -2  16   4       12.65       11.80      7.81 o
  -1  16   4       31.56       22.21     11.04 o
   0  16   4        0.82       33.72     17.39 o
   1  16   4        6.75       -6.04     12.77 o
   2  16   4        2.71        5.29     13.14 o
   3  16   4        6.48       25.85     15.99 o
   4  16   4       12.22       38.40     18.35 o
   5  16   4      135.16       69.98     24.87 o
   6  16   4        1.14       -0.23      9.16 o
   7  16   4       13.43       10.11      9.52 o
  -6  17   4        7.96       14.75     16.64 o
  -5  17   4       28.65       36.32     18.74 o
  -4  17   4       84.68       71.58     23.50 o
  -3  17   4       15.37        5.13      7.71 o
  -2  17   4        2.79        8.18      8.25 o
  -1  17   4        1.71        6.81      7.65 o
   0  17   4       16.29       26.26     15.76 o
   1  17   4       25.41        4.18     13.41 o
   2  17   4        6.79       -1.59     13.25 o
   3  17   4        0.03       18.93     14.18 o
   4  17   4       86.33       96.72     27.99 o
   5  17   4       35.49       26.16     18.62 o
  -4  18   4       23.93       38.98     21.91 o
  -3  18   4        8.26       15.07      9.63 o
  -2  18   4        0.04       10.90      7.90 o
  -1  18   4       46.41       68.58     15.60 o
   0  18   4        1.72        9.91     12.83 o
   1  18   4        8.29        2.28     14.18 o
   2  18   4        7.91        5.16     16.67 o
 -16   1   5        3.65        6.01      5.92 o
 -15   1   5        7.65       20.80      7.46 o
 -14   1   5      177.15      151.28     11.68 o
 -13   1   5       37.63       33.25      6.51 o
 -12   1   5       24.47       11.25      4.93 o
 -11   1   5      189.47      182.40      9.73 o
 -10   1   5       77.47       83.97      6.73 o
  -9   1   5       44.16       38.84      4.86 o
  -8   1   5      104.61      116.44      6.53 o
  -7   1   5     1595.69     1563.30     19.06 o
  -6   1   5       88.96       84.68      4.68 o
  -5   1   5       13.06        7.84      2.26 o
  -4   1   5        1.45        2.14      1.88 o
  -3   1   5     2577.37     2551.29     27.84 o
  -2   1   5      992.49      991.52     15.58 o
  -1   1   5        6.41        6.31      1.58 o
   0   1   5       19.68       20.40      1.86 o
   1   1   5      518.07      691.34      7.89 o
   2   1   5       42.28       47.20      2.54 o
   3   1   5       48.65       57.82      2.92 o
   4   1   5      715.28      793.84      9.55 o
   5   1   5     3894.13     4373.96     34.25 o
   6   1   5       13.84       17.00      2.69 o
   7   1   5       19.17       15.25      3.70 o
   8   1   5      128.20      141.63     11.14 o
   9   1   5      679.26      652.84     18.61 o
  10   1   5        3.89        0.40      4.46 o
  11   1   5        4.80       -0.78      6.29 o
  12   1   5        1.31        0.84     11.91 o
  13   1   5       36.33       24.54      9.36 o
  14   1   5        4.93       -3.89      6.95 o
 -16   2   5        1.99       13.12     12.24 o
 -15   2   5       80.10       91.70     19.51 o
 -14   2   5        2.16        3.73      4.38 o
 -13   2   5       34.27       46.92      6.16 o
 -12   2   5        5.36        8.53      4.27 o
 -11   2   5      321.73      339.78     10.41 o
 -10   2   5      470.25      475.03     12.39 o
  -9   2   5       48.82       63.47      5.20 o
  -8   2   5      183.98      178.21      7.58 o
  -7   2   5       47.26       61.51      4.70 o
  -6   2   5     1058.58     1020.28     15.82 o
  -5   2   5      173.65      184.77      5.94 o
  -4   2   5      378.25      428.25      8.45 o
  -3   2   5    17569.62    17874.65    167.70 o
  -2   2   5       12.13       15.94      2.53 o
  -1   2   5        4.72        4.72      1.37 o
   0   2   5      434.51      422.06      6.14 o
   1   2   5     3128.40     2960.90     23.79 o
   2   2   5      185.09      178.53      4.17 o
   3   2   5       52.98       51.99      2.70 o
   4   2   5       18.84       15.59      1.76 o
   5   2   5     1274.60     1304.19     14.87 o
   6   2   5      315.30      324.24      8.59 o
   7   2   5       78.72       81.61      5.87 o
   8   2   5      512.73      492.64     15.48 o
   9   2   5      230.74      219.58     12.92 o
  10   2   5        4.27        9.31      4.68 o
  11   2   5        5.80       10.97      7.70 o
  12   2   5      267.86      263.89     17.49 o
  13   2   5      347.28      363.48     28.57 o
  14   2   5        2.02       12.08      7.71 o
 -16   3   5       47.46       96.48     19.54 o
 -15   3   5       16.41       23.58     15.04 o
 -14   3   5       52.51       70.33     12.47 o
 -13   3   5        0.70        9.86      6.05 o
 -12   3   5       43.23       48.37      8.38 o
 -11   3   5      386.05      375.46     11.52 o
 -10   3   5      308.80      332.08      8.18 o
  -9   3   5        0.09       -0.20      2.86 o
  -8   3   5      527.51      490.11      9.53 o
  -7   3   5     4156.39     4160.09     37.69 o
  -6   3   5        0.88       -0.95      1.82 o
  -5   3   5        2.44        2.32      1.68 o
  -4   3   5     3493.84     3341.18     29.96 o
  -3   3   5     2778.87     2717.57     24.36 o
  -2   3   5      409.01      422.16      6.89 o
  -1   3   5       17.82       16.79      1.91 o
   0   3   5      142.66      170.15      7.04 o
   1   3   5     2546.06     2813.64     23.78 o
   2   3   5      374.14      364.71      7.53 o
   3   3   5       76.58       72.19      3.43 o
   4   3   5      216.63      197.23      4.73 o
   5   3   5     5156.27     5268.15     45.77 o
   6   3   5      196.01      187.02      7.69 o
   7   3   5       10.34       10.20      3.81 o
   8   3   5      589.48      548.74     16.42 o
   9   3   5      655.70      665.01     18.85 o
  10   3   5      211.19      217.31     13.22 o
  11   3   5       30.01       27.10      7.17 o
  12   3   5        2.28        2.15      6.06 o
  13   3   5       13.50       15.36      7.29 o
  14   3   5       21.94       21.44      7.57 o
 -16   4   5       13.69        1.96     12.67 o
 -15   4   5        0.54       24.96     14.58 o
 -14   4   5       31.82       43.85     17.22 o
 -13   4   5       33.12       40.17     12.76 o
 -12   4   5      119.26      136.90     17.23 o
 -11   4   5      107.66      106.19      8.74 o
 -10   4   5        5.35       14.27      3.72 o
  -9   4   5       16.95       29.57      5.45 o
  -8   4   5     2407.76     2257.00     27.71 o
  -7   4   5       57.64       53.36      4.74 o
  -6   4   5       29.31       31.88      4.37 o
  -5   4   5       10.11        8.64      2.91 o
  -4   4   5     2206.37     1999.54     23.33 o
  -3   4   5      743.96      710.56     11.71 o
  -2   4   5       67.19       69.02      4.24 o
  -1   4   5      110.42      105.13      4.81 o
   0   4   5      741.08      815.50     10.49 o
   1   4   5     7079.74     7513.00     63.22 o
   2   4   5      386.54      335.23      7.87 o
   3   4   5      879.95      839.57     13.13 o
   4   4   5      300.87      321.00      8.82 o
   5   4   5      284.56      257.83      9.29 o
   6   4   5      133.83      128.09      7.65 o
   7   4   5      312.08      325.08     10.82 o
   8   4   5      614.53      593.86     14.93 o
   9   4   5      681.48      666.18     19.40 o
  10   4   5       87.16       92.47      8.81 o
  11   4   5        1.84       -3.47      8.41 o
  12   4   5       12.27       18.00      6.50 o
  13   4   5      119.60      122.05     10.88 o
  14   4   5        0.66       -4.64     10.71 o
 -15   5   5        1.38       -6.95     12.52 o
 -14   5   5       11.13       19.76      8.32 o
 -13   5   5       99.98       87.08     12.34 o
 -12   5   5      137.35      148.68     17.36 o
 -11   5   5      148.29      124.84      9.55 o
 -10   5   5       44.47       51.06      5.47 o
  -9   5   5        0.97        1.92      2.86 o
  -8   5   5      214.52      210.60     10.25 o
  -7   5   5       16.56       16.50      3.38 o
  -6   5   5      831.18      761.54     13.37 o
  -5   5   5       16.93       11.04      2.75 o
  -4   5   5      774.31      735.81     11.27 o
  -3   5   5      363.63      366.72      7.17 o
  -2   5   5      568.56      509.18      9.00 o
  -1   5   5       53.53       54.47      3.42 o
   0   5   5     9864.36    10060.47     83.95 o
   1   5   5     1308.87     1391.29     15.74 o
   2   5   5      701.09      751.28     12.24 o
   3   5   5      127.93      121.11      5.38 o
   4   5   5      824.53      791.94     15.35 o
   5   5   5       15.01       26.98      3.97 o
   6   5   5      905.53      856.06     16.81 o
   7   5   5      544.42      512.30     13.13 o
   8   5   5       77.52       84.15      6.69 o
   9   5   5       68.79       65.33      7.26 o
  10   5   5      509.44      505.52     16.39 o
  11   5   5       89.23      102.04      8.41 o
  12   5   5       61.36       61.27     16.69 o
  13   5   5       29.24       47.14     13.66 o
  14   5   5       63.37      121.97     27.73 o
 -15   6   5        9.62       10.20     10.21 o
 -14   6   5        3.47        4.29      7.34 o
 -13   6   5        0.96        1.61      6.80 o
 -12   6   5      213.96      190.13     16.17 o
 -11   6   5        2.57        6.36      5.45 o
 -10   6   5      544.92      509.71     16.73 o
  -9   6   5       20.97       21.87      4.80 o
  -8   6   5      469.33      475.36     13.30 o
  -7   6   5     3715.26     3651.72     43.56 o
  -6   6   5      201.50      197.00      7.68 o
  -5   6   5      197.38      199.79      9.06 o
  -4   6   5     2042.33     1963.35     30.60 o
  -3   6   5      298.20      337.17     11.94 o
  -2   6   5      472.27      477.12      9.81 o
  -1   6   5        0.08        2.37      1.80 o
   0   6   5      218.26      187.73      6.60 o
   1   6   5       82.03       95.11      4.92 o
   2   6   5     2344.37     2231.97     20.82 o
   3   6   5       33.49       34.75      3.48 o
   4   6   5     1598.37     1573.98     19.63 o
   5   6   5     2260.00     2188.08     29.39 o
   6   6   5     3087.76     2924.56     36.94 o
   7   6   5       36.60       35.80      7.43 o
   8   6   5      102.55      105.38     11.20 o
   9   6   5        0.02        7.44      5.52 o
  10   6   5       36.01       31.75     15.82 o
  11   6   5      112.32      121.70     17.12 o
  12   6   5      189.59      227.32     43.26 o
  13   6   5        0.01        7.84     10.39 o
  14   6   5       91.54       90.50     35.56 o
 -15   7   5       53.19       73.52     15.38 o
 -14   7   5       51.56       52.25     12.93 o
 -13   7   5        2.24        4.30     12.47 o
 -12   7   5       95.88      102.22     12.80 o
 -11   7   5       29.89       33.01     16.31 o
 -10   7   5       89.90       93.41     11.85 o
  -9   7   5       53.30       55.23      6.36 o
  -8   7   5      309.16      325.33     12.07 o
  -7   7   5      605.06      601.03     14.87 o
  -6   7   5      365.38      371.53     14.50 o
  -5   7   5     1240.49     1195.57     20.33 o
  -4   7   5       34.16       29.74      4.71 o
  -3   7   5       39.72       55.02      5.06 o
  -2   7   5      937.20      919.66     17.70 o
  -1   7   5      119.00      132.81      6.18 o
   0   7   5      632.90      597.07      8.99 o
   1   7   5       28.60       31.09      2.94 o
   2   7   5      437.57      410.45     12.84 o
   3   7   5      175.15      179.85     10.65 o
   4   7   5     2936.48     2816.39     42.01 o
   5   7   5      291.01      262.07     10.32 o
   6   7   5      215.97      227.80     10.11 o
   7   7   5       82.43       94.26      8.39 o
   8   7   5      460.42      464.60     18.14 o
   9   7   5       21.40       43.42     10.15 o
  10   7   5       79.38       85.76     18.99 o
  11   7   5       64.68       57.03     19.17 o
  12   7   5       42.82       21.54     16.23 o
  13   7   5        0.02        7.07     15.53 o
 -14   8   5       15.68       12.07      8.54 o
 -13   8   5      104.67      123.76     15.08 o
 -12   8   5       11.65       14.18      8.01 o
 -11   8   5      140.04      127.40     17.03 o
 -10   8   5        8.02        9.66      6.48 o
  -9   8   5      211.65      222.64     12.85 o
  -8   8   5        3.82        2.98      4.13 o
  -7   8   5      263.95      227.27     12.83 o
  -6   8   5       50.45       55.68      6.45 o
  -5   8   5      131.51      108.90      7.45 o
  -4   8   5       17.17       16.73      3.83 o
  -3   8   5      663.31      663.76     14.05 o
  -2   8   5      441.50      430.48     10.64 o
  -1   8   5      881.79      871.12     12.76 o
   0   8   5       45.52       45.10      5.78 o
   1   8   5      193.77      209.19     12.11 o
   2   8   5     1390.10     1368.99     26.08 o
   3   8   5      837.19      767.07     23.56 o
   4   8   5      439.35      410.03     12.81 o
   5   8   5      208.05      237.68      9.36 o
   6   8   5       29.70       42.39      5.37 o
   7   8   5        0.57       -1.40      3.58 o
   8   8   5      362.86      350.31     14.83 o
   9   8   5       56.06       61.14      9.05 o
  10   8   5       35.11       82.46     19.52 o
  11   8   5        6.37       12.95     14.08 o
  12   8   5        0.19       -2.00     13.85 o
  13   8   5        4.41        3.76     14.61 o
 -14   9   5        7.06       13.55     12.36 o
 -13   9   5       29.56       45.29     13.11 o
 -12   9   5       38.14       45.64     13.31 o
 -11   9   5      104.56      106.21     22.25 o
 -10   9   5      151.88      115.13     16.62 o
  -9   9   5      128.38      151.41     14.26 o
  -8   9   5       14.38       20.38      5.31 o
  -7   9   5      392.84      369.43     14.70 o
  -6   9   5       24.49       21.15      4.68 o
  -5   9   5       25.15       32.47      4.85 o
  -4   9   5      250.75      239.49     16.53 o
  -3   9   5      644.44      623.77     13.63 o
  -2   9   5        3.44        3.83      3.43 o
  -1   9   5        8.41        3.80      4.60 o
   0   9   5      250.82      269.61     10.14 o
   1   9   5      407.03      362.40     12.43 o
   2   9   5        0.02        5.50      3.96 o
   3   9   5      299.92      292.60     16.19 o
   4   9   5       73.87       80.73     10.06 o
   5   9   5        8.80        1.24      3.62 o
   6   9   5       49.24       48.88      7.04 o
   7   9   5      575.05      568.43     19.94 o
   8   9   5       65.92       67.30      7.73 o
   9   9   5        2.72        3.57      5.80 o
  10   9   5       23.49       27.14     10.35 o
  11   9   5       70.49       78.93     20.10 o
  12   9   5      169.18      139.52     25.26 o
 -13  10   5        4.00       -1.52     11.78 o
 -12  10   5       75.95       82.18     15.07 o
 -11  10   5      156.83      145.97     18.46 o
 -10  10   5        0.66       -9.09     11.13 o
  -9  10   5        0.02       -5.45      5.45 o
  -8  10   5      138.59      114.40      9.59 o
  -7  10   5      140.86      141.17     10.28 o
  -6  10   5      188.20      187.49     10.19 o
  -5  10   5       16.42       14.80      4.23 o
  -4  10   5      117.52      118.12      6.90 o
  -3  10   5      212.88      197.29      7.57 o
  -2  10   5       15.08       16.03      5.38 o
  -1  10   5      158.75      159.86     12.62 o
   0  10   5      109.95      112.57     11.72 o
   1  10   5      214.95      226.89     10.70 o
   2  10   5      231.39      229.00     22.36 o
   3  10   5      242.83      199.22     21.27 o
   4  10   5        0.68        0.04      4.71 o
   5  10   5      156.80      158.20     16.82 o
   6  10   5      131.58      137.37      9.19 o
   7  10   5       29.50       16.72      6.23 o
   8  10   5      202.40      188.95     14.27 o
   9  10   5      104.62      121.84     12.95 o
  10  10   5       19.03        9.93      9.37 o
  11  10   5        4.47        5.37      9.43 o
  12  10   5        2.08       14.49     20.61 o
 -13  11   5        7.53        4.55     10.47 o
 -12  11   5        0.60       12.62      9.74 o
 -11  11   5       17.01       13.27      9.53 o
 -10  11   5       49.31       43.40     16.11 o
  -9  11   5       15.46       18.74      8.69 o
  -8  11   5      108.97      117.23     12.03 o
  -7  11   5        9.69        4.22      4.44 o
  -6  11   5        9.67       10.34      5.10 o
  -5  11   5      285.19      270.92     10.37 o
  -4  11   5       20.67       19.91      5.80 o
  -3  11   5      500.78      519.60     18.51 o
  -2  11   5       88.93       92.30      9.77 o
  -1  11   5      179.34      152.22     12.16 o
   0  11   5      250.86      283.25     18.56 o
   1  11   5      340.88      331.39     13.04 o
   2  11   5      231.79      219.56     12.92 o
   3  11   5       13.87       17.04      6.02 o
   4  11   5      568.26      547.82     47.36 o
   5  11   5       14.62       23.77     10.25 o
   6  11   5      370.53      336.85     22.92 o
   7  11   5        4.16       10.33      8.31 o
   8  11   5        3.21        7.30      5.67 o
   9  11   5       20.44       22.71      7.34 o
  10  11   5      142.84      145.55     15.83 o
  11  11   5       42.95       36.48     11.05 o
 -12  12   5       14.78       -6.14     22.09 o
 -11  12   5       16.64        5.58      9.80 o
 -10  12   5        1.42        9.66      8.35 o
  -9  12   5      128.06      137.44     17.75 o
  -8  12   5       40.82       58.50     10.62 o
  -7  12   5       46.32       53.43      8.83 o
  -6  12   5       28.29       27.73      4.78 o
  -5  12   5        5.65       11.24      5.78 o
  -4  12   5      292.36      311.09     17.94 o
  -3  12   5      308.79      299.76     17.52 o
  -2  12   5      273.70      282.53     16.67 o
  -1  12   5      236.48      234.61     15.81 o
   0  12   5      167.31      153.02     14.35 o
   1  12   5       17.62        8.41      5.59 o
   2  12   5      538.06      511.51     21.37 o
   3  12   5      270.11      239.55     15.99 o
   4  12   5       38.53       40.07     18.67 o
   5  12   5        8.88       -1.84     12.92 o
   6  12   5        2.25       15.61     12.68 o
   7  12   5       49.52       47.91     12.64 o
   8  12   5       24.44       32.98     17.98 o
   9  12   5        9.84       18.27     10.70 o
  10  12   5       26.52       34.21     10.61 o
  11  12   5        4.83       12.65      7.41 o
 -11  13   5       45.63       39.75     11.15 o
 -10  13   5        0.01        7.49      8.28 o
  -9  13   5      101.60      135.11     14.02 o
  -8  13   5       31.29       17.29     14.73 o
  -7  13   5       27.16       19.14     14.08 o
  -6  13   5      112.37      118.42     13.58 o
  -5  13   5      239.04      257.76     19.20 o
  -4  13   5       65.43       66.55      9.50 o
  -3  13   5       56.64       58.06      9.63 o
  -2  13   5        0.04       -1.02      6.53 o
  -1  13   5       76.90       78.01     14.37 o
   0  13   5      110.35      122.29     13.89 o
   1  13   5      141.63      177.40     29.11 o
   2  13   5       53.40       55.58     18.51 o
   3  13   5      128.04      158.33     22.25 o
   4  13   5       38.17       33.28      8.94 o
   5  13   5      606.26      617.89     50.08 o
   6  13   5      436.53      437.15     26.55 o
   7  13   5       48.67       50.60     12.65 o
   8  13   5       87.57       95.33     21.66 o
   9  13   5       16.85       15.90     11.04 o
  10  13   5       79.36       76.81     16.42 o
 -10  14   5        0.91       20.37     14.55 o
  -9  14   5       90.61       92.13     26.01 o
  -8  14   5       15.92       32.47     18.29 o
  -7  14   5       25.87       41.33     18.19 o
  -6  14   5       16.71       27.56      8.64 o
  -5  14   5        0.85        7.34      7.05 o
  -4  14   5       23.50       14.47      7.01 o
  -3  14   5      181.53      199.02     17.90 o
  -2  14   5      166.68      185.09     16.93 o
  -1  14   5       79.56       88.15     12.27 o
   0  14   5        0.95       -6.43      6.67 o
   1  14   5      175.90      120.85     25.14 o
   2  14   5      195.52      228.62     33.91 o
   3  14   5       26.71       46.10     17.77 o
   4  14   5        4.01       12.85      7.07 o
   5  14   5        6.70       15.22      8.40 o
   6  14   5       15.95       36.50     10.73 o
   7  14   5        5.40        9.89      9.31 o
   8  14   5        0.00       11.60      9.92 o
   9  14   5        2.24       12.55     12.58 o
  -9  15   5        0.16       -4.96     13.73 o
  -8  15   5       17.88       19.94     15.66 o
  -7  15   5       33.51       28.74     17.07 o
  -6  15   5        0.01        4.71     11.55 o
  -5  15   5        7.50       13.45      9.91 o
  -4  15   5      142.62      165.23     17.42 o
  -3  15   5       37.39       31.51     20.18 o
  -2  15   5       88.77       96.01     22.65 o
  -1  15   5       22.26       22.88      8.19 o
   0  15   5       12.49        0.15     10.84 o
   1  15   5      153.29      113.40     25.95 o
   2  15   5       11.20        9.48     14.22 o
   3  15   5        7.10       24.81     15.29 o
   4  15   5        3.72       15.35     14.66 o
   5  15   5      117.41      113.12     13.58 o
   6  15   5        7.39        4.20      9.17 o
   7  15   5        5.43       10.91      9.12 o
   8  15   5        1.23       11.28      9.96 o
  -8  16   5       21.90        8.50     16.46 o
  -7  16   5        0.69       -1.13     14.81 o
  -6  16   5        1.25       13.09     16.22 o
  -5  16   5        0.48       -5.15     10.61 o
  -4  16   5       17.24       37.31     10.55 o
  -3  16   5        0.11        0.28      6.54 o
  -2  16   5        9.93       22.14      8.39 o
  -1  16   5        9.92        6.98      9.99 o
   1  16   5       79.74       77.83     22.04 o
   2  16   5        2.25        5.09     11.66 o
   3  16   5       24.26       46.33     19.97 o
   4  16   5      124.08      144.78     30.57 o
   5  16   5       44.96       62.94     21.53 o
   6  16   5       89.64      127.53     21.81 o
  -6  17   5        0.05       -5.32     13.73 o
  -5  17   5       34.54       51.46     21.53 o
  -4  17   5       21.93       13.98      8.91 o
  -3  17   5        1.87       10.38      8.35 o
  -2  17   5        2.14        0.54      7.52 o
  -1  17   5       36.51       42.45     13.11 o
   0  17   5       24.62       45.72     13.59 o
   1  17   5       13.73       15.33     15.98 o
   2  17   5      102.93      103.58     27.17 o
   3  17   5        0.58       -9.99      9.99 o
   4  17   5       11.38       -3.08     14.38 o
  -2  18   5        0.03        7.66     10.28 o
  -1  18   5        0.04        7.40     10.01 o
   0  18   5       38.32       30.79     12.71 o
   1  18   5       26.94       28.82     13.26 o
 -16   0   6        0.06       11.28      9.75 o
 -15   0   6       26.21       35.63     12.14 o
 -14   0   6        1.13        2.47      8.91 o
 -13   0   6       52.07       67.79     14.78 o
 -12   0   6        8.17        5.46     14.92 o
 -11   0   6       35.18       29.83      7.05 o
 -10   0   6      571.36      576.15     20.54 o
  -9   0   6       69.62       84.29      9.46 o
  -8   0   6      651.30      584.02     19.31 o
  -7   0   6        4.83       11.89      4.89 o
  -6   0   6     9430.25     9258.40    104.76 o
  -5   0   6      518.32      516.67     13.50 o
  -4   0   6      818.96      803.14     19.82 o
  -3   0   6     4138.12     4142.56     60.28 o
  -2   0   6     1218.02     1214.42     20.57 o
  -1   0   6     1571.43     1588.65     22.06 o
   0   0   6        0.08       -1.45      1.45 o
   1   0   6       84.74       80.59      4.84 o
   2   0   6     2998.62     3356.70     35.84 o
   3   0   6     1739.28     1731.71     22.37 o
   4   0   6       67.83       61.70      4.67 o
   5   0   6      262.17      250.03      9.77 o
   6   0   6     6390.94     6513.02     80.87 o
   7   0   6      201.02      217.77     13.11 o
   8   0   6        2.61        2.64      4.27 o
   9   0   6      312.27      300.76     21.77 o
  10   0   6     1915.76     1916.48     68.91 o
  11   0   6       33.24       23.86     12.17 o
  12   0   6       22.48       20.33     12.97 o
  13   0   6       28.23       27.10     15.27 o
  14   0   6        1.33       44.94     14.97 o
 -16   1   6       24.04       32.96     12.53 o
 -15   1   6        0.87        2.30      6.03 o
 -14   1   6      127.88      115.23     12.39 o
 -13   1   6        1.04        8.83      4.50 o
 -12   1   6      101.38      103.71      9.02 o
 -11   1   6      382.12      384.96     13.96 o
 -10   1   6      330.78      336.09     11.72 o
  -9   1   6      168.35      170.86      9.44 o
  -8   1   6       31.50       25.20      3.94 o
  -7   1   6     1255.74     1245.56     17.06 o
  -6   1   6      283.20      309.63      8.47 o
  -5   1   6      130.15      118.47      6.41 o
  -4   1   6        5.46        9.81      2.46 o
  -3   1   6       10.65        6.61      2.18 o
  -2   1   6     3083.34     3019.00     28.19 o
  -1   1   6      673.19      648.29      8.98 o
   0   1   6       22.78       25.27      2.51 o
   1   1   6     1468.98     1484.58     24.34 o
   2   1   6     9501.02    10242.01     70.61 o
   3   1   6      193.04      188.97      6.22 o
   4   1   6        9.63        9.64      1.85 o
   5   1   6     1025.18     1058.32     16.01 o
   6   1   6      214.38      230.34      7.75 o
   7   1   6       73.82       73.56      5.72 o
   8   1   6        6.89        9.65      4.53 o
   9   1   6        1.99        8.05      4.25 o
  10   1   6      444.59      413.17     18.14 o
  11   1   6       28.55       20.94      8.41 o
  12   1   6        2.07        0.66      7.59 o
  13   1   6        0.08       -7.89      7.89 o
  14   1   6      180.17      178.79     17.78 o
 -16   2   6       12.49       15.22     11.35 o
 -15   2   6       18.76       32.77     14.41 o
 -14   2   6       12.06       -0.79      9.92 o
 -13   2   6       12.25        5.99      4.40 o
 -12   2   6        1.72        2.16      3.61 o
 -11   2   6      183.77      178.61      9.97 o
 -10   2   6      153.74      155.89      8.75 o
  -9   2   6       10.78       12.72      3.41 o
  -8   2   6       51.96       50.98      4.74 o
  -7   2   6        1.08        4.39      2.56 o
  -6   2   6      182.53      187.53      6.91 o
  -5   2   6      192.73      209.61      7.22 o
  -4   2   6      105.57       96.88      5.13 o
  -3   2   6        9.51       20.36      2.77 o
  -2   2   6       11.50       10.99      2.28 o
  -1   2   6       36.90       49.82      3.06 o
   0   2   6        4.01        2.25      1.48 o
   1   2   6     2446.84     2702.93     22.02 o
   2   2   6      376.12      311.58      6.11 o
   3   2   6        9.70        7.38      1.44 o
   4   2   6       32.74       29.43      2.42 o
   5   2   6      329.47      347.69      7.86 o
   6   2   6     1093.47     1091.79     14.93 o
   7   2   6      112.48      116.40      8.53 o
   8   2   6       41.82       55.24      7.02 o
   9   2   6       15.23       10.00      4.88 o
  10   2   6      108.88      104.61      9.91 o
  11   2   6       80.52       54.13      9.11 o
  12   2   6       41.81       58.72      9.86 o
  13   2   6        3.67        0.08      7.24 o
  14   2   6       47.35       60.83     11.46 o
 -16   3   6        5.22       11.22     11.93 o
 -15   3   6        0.00        7.12     13.21 o
 -14   3   6       41.17       50.74     11.65 o
 -13   3   6        0.26        3.91      7.32 o
 -12   3   6        0.12        8.12      5.80 o
 -11   3   6       46.61       56.65      6.56 o
 -10   3   6       21.17       28.62      4.91 o
  -9   3   6      512.23      493.42     10.36 o
  -8   3   6       60.11       60.11      4.67 o
  -7   3   6      743.01      719.12     13.73 o
  -6   3   6      109.41      111.63      4.40 o
  -5   3   6      217.50      206.42      5.44 o
  -4   3   6       36.43       34.11      2.74 o
  -3   3   6     3344.46     3311.47     34.94 o
  -2   3   6     2888.40     3213.39     43.83 o
  -1   3   6        8.61        6.31      1.71 o
   0   3   6      343.16      345.00      6.31 o
   1   3   6      397.99      375.86      6.12 o
   2   3   6      641.31      716.76      8.78 o
   3   3   6     1442.68     1404.53     13.27 o
   4   3   6      309.92      293.23      7.76 o
   5   3   6      184.28      185.51      7.95 o
   6   3   6      283.92      276.31      9.75 o
   7   3   6      647.52      635.34     14.48 o
   8   3   6       50.38       58.46      6.64 o
   9   3   6      411.96      404.55     15.47 o
  10   3   6        4.26        7.67      5.76 o
  11   3   6       83.46       83.42     10.49 o
  12   3   6       11.17        4.89     14.24 o
  13   3   6        0.08       13.64      6.92 o
  14   3   6       11.80       25.94      8.82 o
 -15   4   6       35.77       62.23     19.69 o
 -14   4   6       52.52       38.68     12.58 o
 -13   4   6      185.96      203.41     15.84 o
 -12   4   6        0.34       -2.53      4.74 o
 -11   4   6      134.83      134.49      9.36 o
 -10   4   6       45.58       50.59      5.58 o
  -9   4   6        4.39        7.51      3.35 o
  -8   4   6      211.29      213.29     10.42 o
  -7   4   6      158.94      156.37      9.84 o
  -6   4   6     1402.03     1333.13     25.24 o
  -5   4   6      318.21      330.33      8.99 o
  -4   4   6       36.70       41.55      3.94 o
  -3   4   6      477.53      548.87     11.71 o
  -2   4   6      466.67      432.59     11.06 o
  -1   4   6     5385.64     5442.87     36.73 o
   0   4   6        1.79        2.23      1.24 o
   1   4   6      629.54      552.22      7.44 o
   2   4   6      509.20      533.49      9.56 o
   3   4   6      981.84      899.53     16.86 o
   4   4   6        6.80        7.12      3.00 o
   5   4   6      917.32      887.84     16.38 o
   6   4   6      322.30      334.32     14.44 o
   7   4   6      191.75      191.26      9.47 o
   8   4   6       45.52       44.62      6.19 o
   9   4   6      141.89      130.11     11.17 o
  10   4   6      115.28      103.10      9.45 o
  11   4   6      130.92      143.96     12.46 o
  12   4   6      119.66      101.03     11.53 o
  13   4   6       27.81       26.68     10.47 o
  14   4   6       56.96       72.70     25.12 o
 -15   5   6        6.46       20.81     14.92 o
 -14   5   6        0.51        7.11      7.69 o
 -13   5   6        0.03       10.38      7.33 o
 -12   5   6        4.47        6.72      7.00 o
 -11   5   6      375.92      341.91     15.37 o
 -10   5   6     1281.44     1250.08     21.05 o
  -9   5   6       43.30       43.86      5.14 o
  -8   5   6      168.31      177.06     10.54 o
  -7   5   6       55.15       54.26      5.01 o
  -6   5   6       21.02       23.90      3.73 o
  -5   5   6      160.43      164.12      7.84 o
  -4   5   6        0.02        0.09      1.63 o
  -3   5   6      238.47      244.14      6.05 o
  -2   5   6     2202.76     2256.62     21.52 o
  -1   5   6       50.17       45.62      3.13 o
   0   5   6      278.79      273.48      5.08 o
   1   5   6     1696.20     1646.03     19.73 o
   2   5   6     2179.37     2135.00     27.69 o
   3   5   6      762.59      756.17     13.30 o
   4   5   6      231.37      235.38      9.86 o
   5   5   6     1791.29     1747.21     26.98 o
   6   5   6      243.28      230.06     12.24 o
   7   5   6       37.66       43.51      5.71 o
   8   5   6      121.42      126.58      8.00 o
   9   5   6      115.35      124.42     11.98 o
  10   5   6      113.32      123.71      9.78 o
  11   5   6        0.24        4.05      4.71 o
  12   5   6       10.16       16.93     10.88 o
  13   5   6       64.21       86.07     16.29 o
 -15   6   6        9.00        5.62     10.29 o
 -14   6   6       19.43       13.24      8.62 o
 -13   6   6        0.09       -1.03      9.40 o
 -12   6   6       17.62        3.85      6.98 o
 -11   6   6      152.83      134.47     13.43 o
 -10   6   6      120.18      103.59      8.52 o
  -9   6   6        8.15        4.09      3.85 o
  -8   6   6       56.58       58.18      6.30 o
  -7   6   6       32.28       29.83      4.99 o
  -6   6   6      103.20      110.28      7.60 o
  -5   6   6      436.67      417.25     11.82 o
  -4   6   6       60.86       59.10      5.07 o
  -3   6   6      960.17      971.58     15.80 o
  -2   6   6      245.18      251.10      6.65 o
  -1   6   6        0.30        1.04      1.85 o
   0   6   6       78.10       76.49      4.08 o
   1   6   6      463.11      464.11      8.55 o
   2   6   6       86.91       93.95      5.35 o
   3   6   6      100.23      102.87      6.56 o
   4   6   6       66.27       80.90      6.27 o
   5   6   6        2.16       -1.12      3.04 o
   6   6   6      656.83      662.46     15.05 o
   7   6   6        6.23        6.42      3.53 o
   8   6   6       53.17       53.28      5.45 o
   9   6   6       11.19        5.77     14.70 o
  10   6   6      330.02      374.97     43.40 o
  11   6   6        4.97       12.19     15.54 o
  12   6   6      139.03      120.58     18.38 o
  13   6   6        5.98        0.42     10.45 o
 -15   7   6        0.09      -13.30     13.30 o
 -14   7   6        9.00       16.74      9.14 o
 -13   7   6        0.21      -11.59     11.59 o
 -12   7   6        2.47       -7.09     15.15 o
 -11   7   6       13.93       19.33      7.60 o
 -10   7   6      599.02      578.55     20.16 o
  -9   7   6       19.52       22.97      5.08 o
  -8   7   6      196.88      184.86     10.43 o
  -7   7   6     1724.12     1625.68     26.35 o
  -6   7   6       33.85       28.16      5.34 o
  -5   7   6       69.36       71.26      6.89 o
  -4   7   6      188.70      199.66      9.22 o
  -3   7   6     1792.69     1694.79     24.68 o
  -2   7   6      280.16      288.60      9.29 o
  -1   7   6        9.52        7.54      2.40 o
   0   7   6      718.89      692.80     14.50 o
   1   7   6       42.58       46.33      4.32 o
   2   7   6      428.53      405.14     14.87 o
   3   7   6     1684.69     1668.81     20.30 o
   4   7   6      532.61      509.63     11.43 o
   5   7   6       61.02       57.31      7.16 o
   6   7   6      214.03      180.22     12.05 o
   7   7   6       50.10       65.28     11.00 o
   8   7   6      180.37      182.38     15.01 o
   9   7   6      884.23      940.63     29.30 o
  10   7   6       27.40       11.23      9.82 o
  11   7   6       23.76       10.80     21.71 o
  12   7   6       28.82       13.50     15.93 o
  13   7   6       24.65       26.03     18.21 o
 -14   8   6        6.50       29.76     10.11 o
 -13   8   6       98.51      101.87     13.87 o
 -12   8   6        4.38       -3.43      7.06 o
 -11   8   6      155.54      152.70     14.62 o
 -10   8   6      172.11      151.04     17.24 o
  -9   8   6        5.78        4.72      5.14 o
  -8   8   6        1.60       -3.23      3.23 o
  -7   8   6        8.30        5.74      4.36 o
  -6   8   6      517.16      479.96     14.72 o
  -5   8   6      369.65      349.02     12.74 o
  -4   8   6        2.73        2.62      3.18 o
  -3   8   6      136.67      136.67      9.08 o
  -2   8   6      362.53      378.93     10.42 o
  -1   8   6      551.38      521.79     13.14 o
   0   8   6       23.94       13.20      4.26 o
   1   8   6     2023.50     1990.49     26.81 o
   2   8   6     3314.80     3231.68     47.47 o
   3   8   6      434.95      410.37     17.78 o
   4   8   6        3.25        2.90      3.84 o
   5   8   6      893.04      882.70     21.50 o
   6   8   6      255.98      264.13     13.73 o
   7   8   6      397.98      402.71     17.75 o
   8   8   6       13.21       17.01      7.48 o
   9   8   6       12.85       12.90     10.21 o
  10   8   6       23.63       21.71     11.09 o
  11   8   6      374.64      347.19     28.03 o
  12   8   6       54.59       98.32     25.38 o
 -14   9   6       25.24       35.03     10.86 o
 -13   9   6        9.65       -2.13      9.91 o
 -12   9   6       82.41      103.65     16.67 o
 -11   9   6        0.45        9.83      9.52 o
 -10   9   6        8.78        9.53      8.48 o
  -9   9   6      146.30      122.88     12.38 o
  -8   9   6      340.03      349.88     17.08 o
  -7   9   6      189.68      183.24     11.40 o
  -6   9   6     1060.15     1082.74     23.17 o
  -5   9   6       18.97       19.04      4.42 o
  -4   9   6       68.37       68.38      6.26 o
  -3   9   6     1127.72     1138.82     19.85 o
  -2   9   6      257.02      243.34     10.16 o
  -1   9   6     1512.09     1433.32     23.84 o
   0   9   6       45.50       55.28      6.48 o
   1   9   6     1902.86     1887.67     32.97 o
   2   9   6      273.57      284.59     15.68 o
   3   9   6      976.58      945.40     27.67 o
   4   9   6       27.49       40.65      8.08 o
   5   9   6      145.79      132.19      9.14 o
   6   9   6       48.46       60.98     14.50 o
   7   9   6      228.05      222.05     27.03 o
   8   9   6      138.42      126.54     12.66 o
   9   9   6        5.35       10.08     12.61 o
  10   9   6       19.75       14.05     23.20 o
  11   9   6        0.58        1.07     10.00 o
  12   9   6       36.72       32.30     12.43 o
 -13  10   6       52.21       56.32     13.92 o
 -12  10   6       27.87       24.09     19.27 o
 -11  10   6       62.07       84.18     32.25 o
 -10  10   6      101.66      121.05     16.35 o
  -9  10   6        1.50       -9.53     11.15 o
  -8  10   6       90.47       90.19      9.00 o
  -7  10   6       68.00       62.99      7.56 o
  -6  10   6       10.94       13.64      4.24 o
  -5  10   6      549.34      537.03     14.26 o
  -4  10   6      658.28      621.34     23.92 o
  -3  10   6        2.98       -2.76      2.76 o
  -2  10   6      201.42      186.22     13.10 o
  -1  10   6      538.39      528.26     18.27 o
   0  10   6      234.71      211.67     16.73 o
   1  10   6       16.12       17.43      4.79 o
   2  10   6       17.94       14.67      5.44 o
   3  10   6      183.23      197.75     14.78 o
   4  10   6      210.37      220.43     31.81 o
   5  10   6      139.40      120.94     15.75 o
   6  10   6      280.86      298.00     12.31 o
   7  10   6      484.04      486.16     17.94 o
   8  10   6       53.94       64.01     11.43 o
   9  10   6      280.09      272.81     18.24 o
  10  10   6       38.60       37.02     25.99 o
  11  10   6      101.46      102.89     15.90 o
 -13  11   6       19.78       -3.24      9.34 o
 -12  11   6       54.59       56.17     18.73 o
 -11  11   6       24.34       23.05     13.40 o
 -10  11   6        4.07       11.19      9.19 o
  -9  11   6        3.78       14.97      8.86 o
  -8  11   6       55.57       52.78      8.57 o
  -7  11   6        0.00       -1.72      4.86 o
  -6  11   6      335.33      357.53     14.56 o
  -5  11   6       26.76       20.74      4.84 o
  -4  11   6       30.76       32.73      6.10 o
  -3  11   6       28.10       36.53      8.28 o
  -2  11   6      857.58      861.41     24.53 o
  -1  11   6      203.68      216.79     14.57 o
   0  11   6      834.05      758.06     27.49 o
   1  11   6        1.34        4.22      4.29 o
   2  11   6      683.79      705.00     24.25 o
   3  11   6      388.59      353.08     18.16 o
   4  11   6      117.52      125.97     14.98 o
   5  11   6       36.14       39.90     10.99 o
   6  11   6        2.60        0.36      7.61 o
   7  11   6      131.57      110.42     16.94 o
   8  11   6        1.62        4.30      5.45 o
   9  11   6       19.97       27.83      8.41 o
  10  11   6       66.37       58.01     10.48 o
  11  11   6       44.97       56.34     12.78 o
 -12  12   6        1.28       -2.60     22.12 o
 -11  12   6       10.63       16.39     10.03 o
 -10  12   6        0.78       -6.54      7.05 o
  -9  12   6       83.16       76.87     22.02 o
  -8  12   6       29.92       29.70     13.80 o
  -7  12   6       20.18       17.60     10.30 o
  -6  12   6      117.39      135.53     12.49 o
  -5  12   6       23.75       13.95      7.80 o
  -4  12   6      100.87      120.61     11.88 o
  -3  12   6       53.54       68.91      9.37 o
  -2  12   6      213.39      197.98     14.70 o
  -1  12   6       56.84       65.27      9.57 o
   0  12   6        9.75       -0.34      5.72 o
   1  12   6        1.87        5.30     11.50 o
   2  12   6      141.54      147.08     16.59 o
   3  12   6       14.89       11.90      7.25 o
   4  12   6        0.05       -4.90      5.83 o
   5  12   6       10.81       12.96      8.68 o
   6  12   6        0.28       -4.58      7.80 o
   7  12   6        1.88       15.08      9.78 o
   8  12   6       29.63       35.58     14.49 o
   9  12   6       34.74        6.16     10.61 o
  10  12   6       29.66       67.07     15.46 o
 -11  13   6        0.15        5.75      8.92 o
 -10  13   6        2.20       20.28     17.49 o
  -9  13   6        0.59       21.13     10.97 o
  -8  13   6       76.73       64.12      9.98 o
  -7  13   6        2.55       12.44      8.60 o
  -6  13   6       40.55       35.71     12.08 o
  -5  13   6        3.02       -1.66      6.14 o
  -4  13   6       77.03      101.57     14.80 o
  -3  13   6       17.92        9.82      6.31 o
  -2  13   6       35.01       43.22      9.22 o
  -1  13   6       81.76       74.24     11.13 o
   0  13   6        1.32        9.62      5.86 o
   1  13   6       91.43       70.47     20.29 o
   2  13   6       37.81       27.83     14.49 o
   3  13   6       35.33       33.18      8.21 o
   4  13   6       23.36       15.46     14.08 o
   5  13   6        2.06       -6.53      6.53 o
   6  13   6        7.34       -2.48      8.49 o
   7  13   6        2.54       11.15     10.26 o
   8  13   6        0.89       25.03     11.82 o
   9  13   6        0.23        3.23     10.61 o
 -10  14   6        4.78       15.49     17.68 o
  -9  14   6       12.55       20.14     16.71 o
  -8  14   6        6.98       11.44     14.15 o
  -7  14   6       94.38       77.68     23.58 o
  -6  14   6        1.59        9.07      6.91 o
  -5  14   6        2.16        1.60      6.57 o
  -4  14   6       77.85       78.62     12.19 o
  -3  14   6       21.83       33.28      8.98 o
  -2  14   6       20.19       26.86      8.93 o
  -1  14   6        8.49        3.41      6.34 o
   0  14   6       41.40       28.46     10.38 o
   1  14   6      106.85      129.76     27.21 o
   2  14   6       56.76       70.97     20.66 o
   3  14   6      263.80      301.78     39.88 o
   4  14   6        5.98       11.51      8.34 o
   5  14   6       43.79       36.37     10.46 o
   6  14   6        3.83        7.97      8.57 o
   7  14   6       40.19       46.13     12.93 o
   8  14   6       17.93       22.83     34.90 o
  -9  15   6        0.40       -0.42     14.85 o
  -8  15   6       45.07       37.10     19.12 o
  -7  15   6       15.59       23.70     17.30 o
  -6  15   6       58.60       32.40     18.96 o
  -5  15   6       57.40       69.89     14.05 o
  -4  15   6       12.83        9.43     11.94 o
  -3  15   6       19.46       29.73      9.20 o
  -2  15   6       19.05        9.52      8.72 o
  -1  15   6      153.33      193.35     32.93 o
   0  15   6       46.89       53.16     13.30 o
   1  15   6       89.87      122.35     18.94 o
   2  15   6       28.11       34.17     16.79 o
   3  15   6      111.77      142.85     29.21 o
   4  15   6       16.61        8.52     14.91 o
   5  15   6       43.79       44.53     10.24 o
   6  15   6        0.56        6.75      8.24 o
   7  15   6        8.25       12.47      9.07 o
  -7  16   6        0.56       14.56     16.45 o
  -6  16   6       17.84       22.64     16.50 o
  -5  16   6       43.44       46.21     11.30 o
  -4  16   6       35.18       29.48     11.00 o
  -3  16   6        6.73       18.99      8.75 o
  -2  16   6        1.05       23.45      8.53 o
  -1  16   6        0.67        1.37     10.58 o
   0  16   6       13.12       17.42     18.44 o
   1  16   6       30.51       24.80     11.54 o
   2  16   6       57.65       64.14     20.39 o
   3  16   6        2.72        5.45     11.97 o
   4  16   6        0.57       35.34     18.95 o
   5  16   6        3.56       10.53     16.29 o
  -5  17   6        5.45       13.30     14.62 o
  -4  17   6        0.20        7.59      8.46 o
  -3  17   6       11.20       16.72      8.96 o
  -2  17   6      112.16      119.45     19.47 o
  -1  17   6       11.19       18.39     10.51 o
   0  17   6        0.20       -2.18      7.61 o
   1  17   6       23.17       42.88     15.27 o
   2  17   6       44.37       35.31     13.29 o
   3  17   6       21.97       -2.80     15.21 o
 -16   1   7        0.69        5.24      9.73 o
 -15   1   7        6.91        9.90      6.03 o
 -14   1   7        4.27        4.58      6.46 o
 -13   1   7        0.01        5.63      5.31 o
 -12   1   7      241.84      232.95     12.57 o
 -11   1   7        8.15        6.48      4.72 o
 -10   1   7        5.10        5.65      3.70 o
  -9   1   7      321.83      333.34     11.71 o
  -8   1   7        2.97        1.47      3.55 o
  -7   1   7       70.99       69.87      5.45 o
  -6   1   7     1316.78     1232.15     18.33 o
  -5   1   7       55.47       50.36      4.49 o
  -4   1   7        8.76        9.68      2.69 o
  -3   1   7      113.20      104.54      5.59 o
  -2   1   7      133.05       99.61      4.74 o
  -1   1   7     1083.58     1050.88     12.63 o
   0   1   7      894.24      905.76     10.99 o
   1   1   7       46.90       47.41      3.42 o
   2   1   7      135.15      163.33      5.35 o
   3   1   7      271.67      293.85      6.25 o
   4   1   7      282.82      303.49      6.85 o
   5   1   7       14.66       11.25      2.71 o
   6   1   7      346.60      323.53     10.17 o
   7   1   7     1241.56     1221.14     24.77 o
   8   1   7      171.03      181.25     11.98 o
   9   1   7        1.81        7.96      6.06 o
  10   1   7       34.06       35.42      8.08 o
  11   1   7       80.67       76.70     12.97 o
  12   1   7        0.01       -2.31      7.24 o
  13   1   7        2.47       10.48      9.06 o
 -15   2   7       37.35       41.60     14.62 o
 -14   2   7       14.92       11.08      8.98 o
 -13   2   7       24.46       23.57      5.07 o
 -12   2   7      131.69      128.32      9.17 o
 -11   2   7      404.70      397.73     13.53 o
 -10   2   7      121.65      113.97      7.66 o
  -9   2   7      866.08      828.55     15.66 o
  -8   2   7      495.15      479.18     11.37 o
  -7   2   7      362.16      343.59      8.91 o
  -6   2   7      369.84      373.41      9.56 o
  -5   2   7       51.05       50.41      4.43 o
  -4   2   7     3662.61     3553.65     36.22 o
  -3   2   7        7.90        9.78      2.65 o
  -2   2   7        2.53        0.41      1.90 o
  -1   2   7     5986.61     6345.45     47.52 o
   0   2   7     1207.24     1141.76     13.32 o
   1   2   7       22.19       22.77      2.29 o
   2   2   7      468.01      467.36      7.65 o
   3   2   7     7578.69     7557.06     53.01 o
   4   2   7       24.46       24.30      3.04 o
   5   2   7       22.35       34.43      4.33 o
   6   2   7      108.64       91.07      5.82 o
   7   2   7      595.16      567.44     25.76 o
   8   2   7      120.75      117.30      9.99 o
   9   2   7       75.63       74.38     10.00 o
  10   2   7       28.60       23.59      7.81 o
  11   2   7       64.46       78.47     10.91 o
  12   2   7       33.24       38.89      9.01 o
  13   2   7        0.05        1.14      7.24 o
 -15   3   7       12.70        7.83     13.09 o
 -14   3   7      171.37      143.43     18.40 o
 -13   3   7       54.10       61.23      9.78 o
 -12   3   7        6.78       18.12      5.55 o
 -11   3   7       55.35       59.52      9.45 o
 -10   3   7      101.34      120.77      8.88 o
  -9   3   7      426.78      410.72      9.71 o
  -8   3   7      143.56      143.02      6.63 o
  -7   3   7       58.82       57.58      4.67 o
  -6   3   7        6.04       -0.94      2.33 o
  -5   3   7     2088.44     2041.30     24.39 o
  -4   3   7      227.54      241.74      6.69 o
  -3   3   7        0.80        2.22      2.21 o
  -2   3   7     5390.52     5561.99     47.41 o
  -1   3   7     2354.25     2385.29     21.92 o
   0   3   7      211.47      194.48      5.46 o
   1   3   7       56.25       54.22      3.16 o
   2   3   7     3340.50     3291.14     25.44 o
   3   3   7     2540.77     2656.65     24.04 o
   4   3   7        0.92        2.19      2.19 o
   5   3   7      226.16      227.12      8.77 o
   6   3   7       10.33       13.06      3.40 o
   7   3   7     2135.75     2148.23     33.82 o
   8   3   7      183.75      164.04     11.28 o
   9   3   7       46.17       42.23     10.12 o
  10   3   7       24.50       20.03      7.71 o
  11   3   7      881.32      834.09     26.38 o
  12   3   7       74.54       77.51     11.06 o
  13   3   7       50.42       57.24      9.68 o
 -15   4   7        5.28       14.51     15.09 o
 -14   4   7        2.18       12.81      9.93 o
 -13   4   7      167.33      180.12     16.97 o
 -12   4   7        0.31        4.23      5.87 o
 -11   4   7       42.44       44.54      7.74 o
 -10   4   7      144.79      140.54      8.62 o
  -9   4   7      126.28      129.09      9.01 o
  -8   4   7      134.02      135.98      8.77 o
  -7   4   7      142.09      123.88      8.15 o
  -6   4   7     1461.15     1411.25     21.03 o
  -5   4   7     1245.85     1261.05     19.07 o
  -4   4   7       92.56       90.38      9.83 o
  -3   4   7      129.50      126.36      5.09 o
  -2   4   7     1506.94     1596.38     17.62 o
  -1   4   7     1999.38     1946.87     18.53 o
   0   4   7      455.44      421.69      8.48 o
   1   4   7      130.25      135.58      4.23 o
   2   4   7      206.15      180.47      6.75 o
   3   4   7      700.00      694.04     12.47 o
   4   4   7     1044.00      988.27     17.05 o
   5   4   7       33.70       35.90      4.83 o
   6   4   7       35.01       35.90      4.49 o
   7   4   7      299.12      304.71     10.37 o
   8   4   7       88.21      101.58      8.63 o
   9   4   7      192.99      197.80     16.59 o
  10   4   7        7.76       12.43      5.97 o
  11   4   7       21.17       27.42      7.60 o
  12   4   7       13.68       26.68     11.40 o
  13   4   7        2.45        6.23      7.04 o
 -15   5   7        2.74       11.33     10.24 o
 -14   5   7      118.66      137.38     26.43 o
 -13   5   7      103.15      101.52     13.29 o
 -12   5   7       60.59       51.42     10.07 o
 -11   5   7      147.86      136.85      9.86 o
 -10   5   7      819.73      821.48     17.09 o
  -9   5   7       15.98       15.27      3.79 o
  -8   5   7      130.22      141.80      9.08 o
  -7   5   7       13.01       13.88      3.51 o
  -6   5   7       55.56       44.21      5.48 o
  -5   5   7      570.54      598.03     12.78 o
  -4   5   7      716.68      735.26     13.90 o
  -3   5   7       53.42       48.64      4.57 o
  -2   5   7      623.61      577.56     11.76 o
  -1   5   7     1260.42     1319.38     15.20 o
   0   5   7     1586.37     1585.54     16.26 o
   1   5   7       47.81       53.77      4.57 o
   2   5   7     1297.22     1263.07     17.67 o
   3   5   7      285.11      278.44     10.13 o
   4   5   7       25.20       34.50      4.73 o
   5   5   7       66.87       65.72      5.92 o
   6   5   7     2313.92     2186.32     51.69 o
   7   5   7      467.96      462.58     13.89 o
   8   5   7        7.30       16.52      5.04 o
   9   5   7      277.95      286.50     15.20 o
  10   5   7        0.49       -2.86      4.99 o
  11   5   7       38.17       48.13      7.87 o
  12   5   7      148.20      170.83     11.27 o
  13   5   7       62.15       99.29     24.58 o
 -15   6   7        5.18       -4.12     12.10 o
 -14   6   7       45.10       14.36      8.94 o
 -13   6   7       57.55       38.96     10.41 o
 -12   6   7       12.46        2.19      7.25 o
 -11   6   7        4.55       11.60      7.12 o
 -10   6   7      242.35      252.16     15.14 o
  -9   6   7        1.22        1.42      3.73 o
  -8   6   7      455.69      442.49     13.59 o
  -7   6   7        4.28        2.83      3.29 o
  -6   6   7     1049.33      997.60     19.36 o
  -5   6   7      543.27      534.46     13.57 o
  -4   6   7     1347.88     1323.10     21.68 o
  -3   6   7        0.82        2.22      2.41 o
  -2   6   7     1463.97     1371.55     18.08 o
  -1   6   7      959.69      923.61     14.82 o
   0   6   7      238.83      240.37      9.13 o
   1   6   7       61.15       58.70      4.27 o
   2   6   7     1515.34     1450.35     19.29 o
   3   6   7      537.82      490.31     12.07 o
   4   6   7      897.21      874.64     16.54 o
   5   6   7       79.11       89.53      7.13 o
   6   6   7      818.74      807.85     17.71 o
   7   6   7      473.65      421.10     12.95 o
   8   6   7      782.01      723.45     17.45 o
   9   6   7       86.17       87.38      8.46 o
  10   6   7      219.00      217.05     22.84 o
  11   6   7       75.55       85.43     23.70 o
  12   6   7       50.87       64.94     21.77 o
  13   6   7        7.36       20.81     12.81 o
 -14   7   7        9.74       17.13      9.14 o
 -13   7   7       93.41      118.88     22.60 o
 -12   7   7       10.08       15.38      8.61 o
 -11   7   7       38.10       28.96      8.74 o
 -10   7   7       24.08       34.36      7.00 o
  -9   7   7      592.55      638.24     28.16 o
  -8   7   7        8.37        9.68      4.18 o
  -7   7   7        3.44        6.95      3.93 o
  -6   7   7      592.10      614.23     16.80 o
  -5   7   7      222.33      239.54     13.53 o
  -4   7   7      574.28      547.06     13.76 o
  -3   7   7      273.49      288.55     10.61 o
  -2   7   7      322.91      320.15     10.20 o
  -1   7   7      908.33      860.61     15.07 o
   0   7   7     1917.94     1851.51     23.05 o
   1   7   7       85.26       90.00      7.78 o
   2   7   7       81.71       78.54      5.07 o
   3   7   7       19.86       22.14      3.62 o
   4   7   7        0.19        0.23      2.94 o
   5   7   7      215.27      204.90      9.98 o
   6   7   7       47.19       47.36      6.64 o
   7   7   7      249.96      267.87     15.64 o
   8   7   7      291.25      288.31     18.53 o
   9   7   7      149.85      141.02     17.82 o
  10   7   7      128.35      155.48     29.89 o
  11   7   7        1.40       -1.97     25.69 o
  12   7   7       33.90       60.06     19.93 o
 -14   8   7        0.11        5.46      8.36 o
 -13   8   7       74.94       66.60     15.85 o
 -12   8   7       32.35       32.19      9.57 o
 -11   8   7       32.74       54.70     10.38 o
 -10   8   7       59.36       68.56     10.12 o
  -9   8   7       47.20       44.74      7.68 o
  -8   8   7      292.32      294.92     15.81 o
  -7   8   7       94.68       79.84      8.06 o
  -6   8   7       26.71       15.64      4.81 o
  -5   8   7      105.12      119.46      9.01 o
  -4   8   7        1.05       -2.34      2.80 o
  -3   8   7        9.36       11.98      4.10 o
  -2   8   7      111.26       90.49      7.58 o
  -1   8   7       88.33      124.77      9.85 o
   0   8   7        2.95        1.21      2.79 o
   1   8   7      595.70      593.80     12.77 o
   2   8   7       26.17       20.35      4.54 o
   3   8   7      290.12      299.39     17.20 o
   4   8   7      556.28      500.02     15.17 o
   5   8   7      191.76      205.30     13.52 o
   6   8   7      440.89      454.74     25.16 o
   7   8   7        0.69       10.38      8.81 o
   8   8   7       56.65       52.12     11.08 o
   9   8   7        0.37       -1.14      9.00 o
  10   8   7        6.51       10.95     14.45 o
  11   8   7        0.45       -1.46      9.49 o
  12   8   7        5.79        1.26     13.73 o
 -13   9   7       12.50       -0.04     21.35 o
 -12   9   7        2.27        5.00     18.11 o
 -11   9   7       26.78       21.56     11.01 o
 -10   9   7       86.54       84.18     14.32 o
  -9   9   7       20.78       17.23      6.84 o
  -8   9   7       87.23       94.68      9.97 o
  -7   9   7      230.98      239.96     13.45 o
  -6   9   7       33.58       22.28      6.70 o
  -5   9   7      237.43      255.20     11.40 o
  -4   9   7      135.56      128.90      9.14 o
  -3   9   7      672.51      634.38     16.36 o
  -2   9   7      177.13      189.16      9.69 o
  -1   9   7     1900.06     1815.10     28.77 o
   0   9   7       96.06      109.56      5.87 o
   1   9   7       16.99       13.52      4.22 o
   2   9   7      109.69      104.98      9.75 o
   3   9   7      278.90      203.14     15.43 o
   4   9   7        8.73        2.40      6.98 o
   5   9   7       34.87       31.51      6.20 o
   6   9   7       90.75       93.48     10.32 o
   7   9   7      101.31      110.73     11.79 o
   8   9   7       18.93       27.48      8.32 o
   9   9   7      254.20      269.97     21.95 o
  10   9   7       33.52       34.03     11.85 o
  11   9   7        3.48       12.33     10.64 o
 -13  10   7        6.93        3.50     10.26 o
 -12  10   7        0.87       14.79     13.17 o
 -11  10   7        0.93       -0.67      8.09 o
 -10  10   7       31.39       13.64      9.61 o
  -9  10   7       18.32       19.42      7.48 o
  -8  10   7        6.91        1.85      4.63 o
  -7  10   7        0.01       13.25      5.11 o
  -6  10   7       78.05       72.17      8.60 o
  -5  10   7      134.61      127.01      9.63 o
  -4  10   7        8.63       12.17      4.31 o
  -3  10   7       48.92       39.80      5.55 o
  -2  10   7      565.05      534.65     15.74 o
  -1  10   7      200.55      199.00     18.20 o
   0  10   7       26.88       15.56      5.51 o
   1  10   7        2.05        1.06      3.70 o
   2  10   7       18.66       15.45      5.21 o
   3  10   7        0.05        1.15      5.16 o
   4  10   7      181.93      195.47     18.48 o
   5  10   7       97.13       77.98     18.93 o
   6  10   7        1.91        2.85      4.20 o
   7  10   7       16.63       21.62      7.56 o
   8  10   7      100.84       94.14     14.13 o
   9  10   7       12.78       17.82      8.09 o
  10  10   7       31.11       42.80     11.92 o
  11  10   7        0.00       21.21     10.57 o
 -12  11   7       57.49       41.38     15.25 o
 -11  11   7       44.39       44.21     12.33 o
 -10  11   7        9.03       15.75     12.29 o
  -9  11   7       33.74       45.37     13.80 o
  -8  11   7        6.50        9.28      6.30 o
  -7  11   7        0.20       -2.71      5.77 o
  -6  11   7      133.20      135.11     10.72 o
  -5  11   7       25.49       30.32      5.81 o
  -4  11   7      274.23      264.86     19.64 o
  -3  11   7       85.01       91.92     10.49 o
  -2  11   7       89.15      101.22     10.91 o
  -1  11   7       50.13       44.36      7.89 o
   0  11   7      135.96      123.82     11.54 o
   1  11   7        0.02        1.84      4.02 o
   2  11   7      125.88      132.89     12.16 o
   3  11   7      405.12      386.60     22.29 o
   4  11   7       17.78       36.41      9.98 o
   5  11   7       18.90       38.27     10.73 o
   6  11   7      230.84      278.25     24.14 o
   7  11   7        8.49        2.13      9.00 o
   8  11   7       64.52       60.13     14.45 o
   9  11   7        5.63        1.77      7.70 o
  10  11   7       14.48       10.99      9.05 o
 -11  12   7       78.40       74.49     15.15 o
 -10  12   7       13.45       -1.06     11.92 o
  -9  12   7       21.54       13.91      8.52 o
  -8  12   7       27.42       25.80      7.44 o
  -7  12   7      162.20      149.58     12.88 o
  -6  12   7        8.06       10.78      7.68 o
  -5  12   7      239.67      242.92     10.85 o
  -4  12   7        0.12        1.10      5.56 o
  -3  12   7        1.46        0.76      5.53 o
  -2  12   7        0.04        1.71      4.99 o
  -1  12   7      115.92      127.37     13.92 o
   0  12   7      492.27      492.38     27.79 o
   1  12   7       78.22       98.66     21.94 o
   2  12   7      155.97      135.39     11.68 o
   3  12   7       10.28       11.60      7.00 o
   4  12   7      425.78      385.78     42.43 o
   5  12   7      112.16      142.70     17.35 o
   6  12   7      100.00      111.99     16.73 o
   7  12   7        2.21       13.97      9.91 o
   8  12   7        0.76       -8.44      8.44 o
   9  12   7        4.25       33.19     20.19 o
 -11  13   7        1.55       18.42     18.55 o
 -10  13   7        9.49       12.55      8.72 o
  -9  13   7      154.52      129.20     14.76 o
  -8  13   7       28.42       36.51      8.89 o
  -7  13   7       47.49       43.23      8.79 o
  -6  13   7        0.09       -0.92      6.54 o
  -5  13   7      168.41      157.62     23.77 o
  -4  13   7      200.60      205.08     18.01 o
  -3  13   7      373.65      347.97     23.04 o
  -2  13   7       13.19        8.30      6.97 o
  -1  13   7        0.79        9.70      6.57 o
   0  13   7       34.65       32.39     13.52 o
   1  13   7       33.58       27.10     13.41 o
   2  13   7       13.68       12.39      8.45 o
   3  13   7       39.78       58.62     10.29 o
   4  13   7        1.46       -2.24      6.92 o
   5  13   7       36.79       24.99     10.67 o
   6  13   7       10.13       10.46      9.72 o
   7  13   7      140.53      139.62     18.87 o
   8  13   7      205.24      220.75     23.50 o
  -9  14   7       12.46       27.29     16.47 o
  -8  14   7        7.34      -11.23     11.97 o
  -7  14   7       39.50       35.84     19.56 o
  -6  14   7       57.24       61.67     11.69 o
  -5  14   7        4.36       15.01      8.14 o
  -4  14   7        0.82        7.70      6.81 o
  -3  14   7        0.26        0.99      7.26 o
  -2  14   7      100.53       89.28     13.30 o
  -1  14   7      271.63      313.56     28.43 o
   0  14   7       63.15       73.45     15.37 o
   1  14   7       16.33       17.05     10.03 o
   2  14   7       13.43       31.02     16.29 o
   3  14   7       32.56       33.24      6.57 o
   4  14   7       52.71       49.11     10.30 o
   5  14   7        3.86        9.67      8.77 o
   6  14   7       14.80        5.81      8.72 o
   7  14   7        0.85        9.87     10.07 o
  -8  15   7        4.81        2.98     14.31 o
  -7  15   7       18.70       33.61     17.18 o
  -6  15   7        0.17        3.67      7.62 o
  -5  15   7       83.91      116.48     15.29 o
  -4  15   7        0.02        1.56      6.83 o
  -3  15   7        0.53       13.67      7.96 o
  -2  15   7      181.24      178.82     17.90 o
  -1  15   7        9.42       26.99     14.22 o
   0  15   7       38.85       26.48     21.20 o
   1  15   7        6.73       16.94     18.92 o
   2  15   7        3.95       22.60     17.25 o
   3  15   7       29.10       28.86     11.79 o
   4  15   7        6.05       47.19     19.55 o
   5  15   7        0.59       -2.24      7.91 o
   6  15   7        0.32        8.91      8.87 o
  -6  16   7       47.77       46.87     22.33 o
  -5  16   7        2.04       13.21      8.68 o
  -4  16   7        2.98        2.43      7.79 o
  -3  16   7        0.12        9.98      8.07 o
  -2  16   7       30.22       10.55      9.12 o
  -1  16   7        2.39       -6.29     15.75 o
   0  16   7       30.50       39.02     17.98 o
   1  16   7        4.59        3.84     14.94 o
   2  16   7        6.36        7.72     13.06 o
   3  16   7       38.69       25.47     11.85 o
   4  16   7        1.89       14.76     15.93 o
  -4  17   7        3.10       10.89      9.33 o
  -3  17   7       17.57       26.81     13.49 o
  -2  17   7       15.55       36.55     13.71 o
  -1  17   7       14.36       32.94     14.06 o
   0  17   7        2.45       12.78     10.48 o
   1  17   7        8.71       13.21      8.87 o
   2  17   7       42.95       59.28     21.44 o
 -15   0   8      220.07      226.46     23.19 o
 -14   0   8      192.63      194.06     22.41 o
 -13   0   8      117.90      115.44     14.66 o
 -12   0   8       21.96       27.69      8.30 o
 -11   0   8      129.81      152.66     15.55 o
 -10   0   8       38.16       32.94      7.67 o
  -9   0   8       20.91       22.05      6.70 o
  -8   0   8      100.40       98.57     10.37 o
  -7   0   8     1797.85     1734.73     37.16 o
  -6   0   8      277.79      275.94     14.92 o
  -5   0   8        0.27        1.78      4.12 o
  -4   0   8     6955.12     7074.87     84.16 o
  -3   0   8       77.19       67.49      6.67 o
  -2   0   8      201.14      191.97     11.01 o
  -1   0   8     1528.90     1533.13     26.46 o
   0   0   8     5434.65     5377.42     59.64 o
   1   0   8      244.56      252.76     14.72 o
   2   0   8        2.18        2.24      2.98 o
   3   0   8      168.16      190.38      9.72 o
   4   0   8      183.52      176.88      9.63 o
   5   0   8      947.82      914.18     22.33 o
   6   0   8       61.31       48.82     10.30 o
   7   0   8       40.65       19.42     17.70 o
   8   0   8      962.85      984.93     35.08 o
   9   0   8       96.58      113.35     15.73 o
  10   0   8        8.50       26.96     13.29 o
  11   0   8      282.10      332.83     35.02 o
  12   0   8      683.72      553.04     38.96 o
  13   0   8       59.42       46.94     17.09 o
 -15   1   8        3.52        3.00      5.58 o
 -14   1   8       64.65       49.06     13.81 o
 -13   1   8        2.36       -1.77      4.76 o
 -12   1   8      252.17      265.65     18.29 o
 -11   1   8        1.24        1.64      4.20 o
 -10   1   8      166.65      161.65      9.58 o
  -9   1   8      602.67      547.18     14.29 o
  -8   1   8      136.07      136.20      8.40 o
  -7   1   8      368.87      358.55     10.18 o
  -6   1   8       16.97       19.24      3.73 o
  -5   1   8     2122.79     2023.39     30.95 o
  -4   1   8      205.74      227.08      8.55 o
  -3   1   8      723.44      673.59     11.75 o
  -2   1   8       35.54       41.59      3.67 o
  -1   1   8     1360.12     1357.64     15.68 o
   0   1   8     7544.18     7851.25     57.75 o
   1   1   8      272.81      261.61      7.91 o
   2   1   8       85.34       84.40      4.55 o
   3   1   8      319.54      309.96      7.72 o
   4   1   8     3687.58     3690.83     36.87 o
   5   1   8      378.06      345.53     11.60 o
   6   1   8       39.04       46.40      5.73 o
   7   1   8       37.65       53.99      7.85 o
   8   1   8      322.73      328.69     19.18 o
   9   1   8       24.32       33.97      7.88 o
  10   1   8       93.18       89.29     11.64 o
  11   1   8       34.91       63.11     10.53 o
  12   1   8       38.64       45.20     13.60 o
  13   1   8        0.77       -6.37      8.53 o
 -15   2   8       12.41       50.08     16.07 o
 -14   2   8        3.99       25.59     24.26 o
 -13   2   8       45.44       68.66      6.38 o
 -12   2   8       72.10       77.63      7.54 o
 -11   2   8       79.84       86.14      7.71 o
 -10   2   8       22.65       17.31      4.41 o
  -9   2   8      562.29      544.91     14.96 o
  -8   2   8      687.79      677.67     13.11 o
  -7   2   8        0.60        5.17      4.94 o
  -6   2   8        3.73        3.70      3.01 o
  -5   2   8      118.85      131.17      6.99 o
  -4   2   8      600.91      581.59     11.91 o
  -3   2   8      416.48      386.95     12.81 o
  -2   2   8        0.30       -0.33      2.18 o
  -1   2   8     1016.20      901.76     12.32 o
   0   2   8       61.74       71.38      4.23 o
   1   2   8      459.34      445.83      8.01 o
   2   2   8       18.45       17.45      2.70 o
   3   2   8      414.63      377.29      8.16 o
   4   2   8       50.18       78.13      5.87 o
   5   2   8        1.98        3.73      2.22 o
   6   2   8       27.66       24.05      4.47 o
   7   2   8        0.06        5.72      5.31 o
   8   2   8      662.69      621.22     28.52 o
   9   2   8      202.20      207.03     15.72 o
  10   2   8       39.62       45.13      9.05 o
  11   2   8        2.62        5.25     15.61 o
  12   2   8        9.72       15.24      7.37 o
  13   2   8       40.69       40.62      9.48 o
 -15   3   8       22.69       28.04     14.93 o
 -14   3   8       16.00       32.39     11.71 o
 -13   3   8       51.70       70.59     10.12 o
 -12   3   8      201.89      203.16     13.49 o
 -11   3   8       29.18       22.81      7.55 o
 -10   3   8        0.19       -1.20      3.90 o
  -9   3   8        0.03       -0.88      2.60 o
  -8   3   8       38.65       37.76      5.84 o
  -7   3   8      467.25      443.42      9.93 o
  -6   3   8       22.90       31.44      4.01 o
  -5   3   8      850.93      838.55     14.58 o
  -4   3   8      464.22      462.27     10.46 o
  -3   3   8      721.54      697.42     12.76 o
  -2   3   8        3.93        5.18      2.57 o
  -1   3   8      490.44      466.42      9.16 o
   0   3   8      168.13      168.12      5.60 o
   1   3   8       78.00       66.35      3.96 o
   2   3   8       41.22       45.79      3.83 o
   3   3   8     1505.80     1437.69     17.81 o
   4   3   8       20.70       18.97      3.25 o
   5   3   8       70.63       71.37      5.77 o
   6   3   8      286.91      267.27     10.72 o
   7   3   8      160.31      154.00     10.41 o
   8   3   8      113.86      102.84     10.44 o
   9   3   8      149.10      155.57     13.97 o
  10   3   8       12.15        5.78      6.12 o
  11   3   8      222.32      233.54     17.14 o
  12   3   8       37.75       45.14      9.53 o
  13   3   8       15.62       21.49     11.49 o
 -15   4   8       29.75       19.55     25.55 o
 -14   4   8        4.14       11.87     10.27 o
 -13   4   8       61.60       69.60     10.81 o
 -12   4   8        1.71       10.64      6.18 o
 -11   4   8      394.31      417.78     14.52 o
 -10   4   8       23.47       14.85      5.49 o
  -9   4   8        2.80        5.96      3.95 o
  -8   4   8       53.29       60.83      6.66 o
  -7   4   8      319.63      306.65     12.36 o
  -6   4   8        0.01        3.14      2.97 o
  -5   4   8      577.89      541.01     16.39 o
  -4   4   8     1076.76     1103.58     16.82 o
  -3   4   8      152.55      158.16      7.46 o
  -2   4   8       45.09       42.96      4.87 o
  -1   4   8      220.44      201.53      6.07 o
   0   4   8      442.44      432.86      8.87 o
   1   4   8      604.24      600.25     11.38 o
   2   4   8       79.36       89.12      5.54 o
   3   4   8     1726.48     1736.38     25.46 o
   4   4   8      977.62      924.47     17.78 o
   5   4   8      832.25      803.52     18.47 o
   6   4   8        5.67       15.37      3.91 o
   7   4   8      268.19      275.61     13.57 o
   8   4   8      236.44      278.87     14.36 o
   9   4   8        0.11        4.07      7.56 o
  10   4   8       10.53       18.19      6.81 o
  11   4   8      113.54      105.87     12.08 o
  12   4   8       43.90       46.82      9.44 o
  13   4   8       12.44       14.27      7.31 o
 -15   5   8        0.61       24.09     11.91 o
 -14   5   8       24.69       -5.42     12.24 o
 -13   5   8       11.31       11.05      7.93 o
 -12   5   8       54.06       58.10     11.05 o
 -11   5   8       24.56       28.23      6.86 o
 -10   5   8        7.71       11.73      6.61 o
  -9   5   8      166.56      164.28     10.41 o
  -8   5   8      252.49      250.67     12.31 o
  -7   5   8      558.73      539.60     14.66 o
  -6   5   8       32.39       36.49      5.24 o
  -5   5   8     1113.95     1010.30     17.65 o
  -4   5   8      453.76      409.22     11.92 o
  -3   5   8      361.76      335.33     15.15 o
  -2   5   8       15.90       18.07      3.48 o
  -1   5   8        2.14        3.16      2.16 o
   0   5   8      552.36      611.71     13.38 o
   1   5   8       16.50       15.96      3.51 o
   2   5   8      141.79      128.67      6.81 o
   3   5   8       25.35       29.14      4.58 o
   4   5   8     3307.08     3183.92     39.06 o
   5   5   8      234.15      218.84     10.02 o
   6   5   8      361.09      362.69     15.97 o
   7   5   8       96.17      105.84      8.70 o
   8   5   8      257.93      257.36     13.81 o
   9   5   8       28.12       20.30      8.17 o
  10   5   8       11.61       19.11      7.60 o
  11   5   8        5.59       16.57      7.98 o
  12   5   8       44.77       53.39     13.58 o
 -14   6   8        8.01       12.48      8.26 o
 -13   6   8       98.83      115.59     18.14 o
 -12   6   8       12.63       11.85      7.96 o
 -11   6   8       48.88       58.30      8.75 o
 -10   6   8        3.21        1.51      4.81 o
  -9   6   8       27.70       25.48      6.00 o
  -8   6   8      357.24      334.93     21.09 o
  -7   6   8       40.83       30.58      5.41 o
  -6   6   8       58.97       54.22      6.16 o
  -5   6   8        0.98        1.81      3.25 o
  -4   6   8      170.97      173.82     11.26 o
  -3   6   8       10.15        8.77      3.00 o
  -2   6   8      261.25      274.23     10.21 o
  -1   6   8      304.74      308.51     10.42 o
   0   6   8       83.88       84.09      6.45 o
   1   6   8        0.36       -2.23      2.34 o
   2   6   8       55.32       57.23      5.39 o
   3   6   8     1382.68     1349.15     21.65 o
   4   6   8      151.21      173.62      9.06 o
   5   6   8       12.13       15.10      4.01 o
   6   6   8       80.45       84.03      7.91 o
   7   6   8       65.72       59.37      5.83 o
   8   6   8        0.09        0.77      5.00 o
   9   6   8       44.58       51.62      7.66 o
  10   6   8      118.12      125.26     10.34 o
  11   6   8        4.56       -2.60     13.78 o
  12   6   8       23.16       -6.46     14.25 o
 -14   7   8       21.50       25.45      9.98 o
 -13   7   8        4.65       -2.51      7.71 o
 -12   7   8        1.51        6.75      7.63 o
 -11   7   8       47.95       62.63      9.01 o
 -10   7   8       11.18       17.59      6.12 o
  -9   7   8       81.48       86.70      8.89 o
  -8   7   8       97.14      110.67     11.82 o
  -7   7   8      150.89      151.83      9.87 o
  -6   7   8       23.68       20.30      5.12 o
  -5   7   8      762.64      762.73     18.90 o
  -4   7   8     1733.58     1684.79     29.04 o
  -3   7   8        3.09        2.92      3.53 o
  -2   7   8       42.81       30.45      4.53 o
  -1   7   8     1876.94     1726.02     23.09 o
   0   7   8      439.15      444.34     11.79 o
   1   7   8        0.04       -2.72      2.72 o
   2   7   8      208.34      182.15      7.89 o
   3   7   8       29.26       36.82      4.72 o
   4   7   8       47.64       61.51      5.70 o
   5   7   8      113.49      116.16      7.40 o
   6   7   8      482.49      457.31     12.35 o
   7   7   8       13.18       13.44      4.99 o
   8   7   8      131.80      151.89     18.10 o
   9   7   8      134.67      125.55     17.43 o
  10   7   8       75.24       93.04     16.26 o
  11   7   8       15.91        6.41     14.59 o
  12   7   8        0.35       -8.53     13.05 o
 -14   8   8        2.60       14.84     22.37 o
 -13   8   8      132.36      124.09     22.72 o
 -12   8   8       54.79       64.68     11.96 o
 -11   8   8       79.44      110.95     13.94 o
 -10   8   8        3.33       -6.29      7.63 o
  -9   8   8      358.61      352.76     25.07 o
  -8   8   8       36.90       45.75      9.44 o
  -7   8   8       77.34       77.51      8.11 o
  -6   8   8        0.11       -0.13      3.17 o
  -5   8   8      144.20      145.02     10.15 o
  -4   8   8       16.29       20.98      5.10 o
  -3   8   8      448.63      451.32     14.33 o
  -2   8   8      224.13      197.97     10.56 o
  -1   8   8      267.89      269.72     11.91 o
   0   8   8      124.82       99.71      9.52 o
   1   8   8      373.22      362.78      9.61 o
   2   8   8       26.27       25.68      4.25 o
   3   8   8     1000.71      984.71     14.08 o
   4   8   8      503.71      480.60     11.03 o
   5   8   8       59.16       70.06      7.24 o
   6   8   8        5.57       12.45      5.56 o
   7   8   8      604.12      617.13     20.02 o
   8   8   8      283.37      275.27     23.34 o
   9   8   8       56.58       62.06     13.65 o
  10   8   8       15.79       16.03     10.82 o
  11   8   8       34.24       39.25     13.38 o
 -13   9   8        1.00        5.02     10.20 o
 -12   9   8        3.89       17.20     17.77 o
 -11   9   8        4.14       15.54     11.85 o
 -10   9   8       59.93       48.95     19.30 o
  -9   9   8        2.45       10.75      6.38 o
  -8   9   8      173.18      204.64     14.58 o
  -7   9   8       58.37       62.66      8.34 o
  -6   9   8      288.49      289.05     16.61 o
  -5   9   8      182.69      161.01     14.45 o
  -4   9   8      574.12      592.03     16.86 o
  -3   9   8      411.50      374.18     13.88 o
  -2   9   8        0.92        3.26      3.40 o
  -1   9   8      154.64      158.57      9.63 o
   0   9   8      160.19      139.39      7.78 o
   1   9   8      549.88      551.82     21.53 o
   2   9   8      113.75      116.47     10.56 o
   3   9   8      507.75      495.24     18.52 o
   4   9   8       22.48       30.95      8.23 o
   5   9   8      718.19      693.29     31.86 o
   6   9   8       51.67       53.57      9.48 o
   7   9   8        0.03       -2.20      5.17 o
   8   9   8        8.50        8.81      7.07 o
   9   9   8       26.94       12.09      9.49 o
  10   9   8       33.72       35.52     15.36 o
  11   9   8       47.53       47.48     15.08 o
 -12  10   8       27.17       34.08     12.11 o
 -11  10   8        8.34        8.95     17.28 o
 -10  10   8        3.68       11.04      8.96 o
  -9  10   8       10.47        3.14      6.15 o
  -8  10   8      234.02      265.33     18.60 o
  -7  10   8       50.14       39.42      8.24 o
  -6  10   8      189.63      204.99     15.22 o
  -5  10   8       13.50       15.15      5.37 o
  -4  10   8      505.44      495.64     15.55 o
  -3  10   8      123.28      134.76      9.38 o
  -2  10   8      365.80      366.13     12.73 o
  -1  10   8        6.19        7.86      3.69 o
   0  10   8     1066.88     1042.97     27.46 o
   1  10   8      391.62      379.60     16.15 o
   2  10   8      174.13      191.41     21.99 o
   3  10   8        0.34       -2.35      5.10 o
   4  10   8      196.50      196.71     16.15 o
   5  10   8       29.27       20.12     12.52 o
   6  10   8       54.23       47.30     12.76 o
   7  10   8       30.50       37.41      7.58 o
   8  10   8       62.36       73.25     10.52 o
   9  10   8      171.87      146.75     16.88 o
  10  10   8       69.10       71.97     14.20 o
 -12  11   8       32.95       45.94     24.79 o
 -11  11   8       28.25       40.15     22.02 o
 -10  11   8      124.81      160.78     31.77 o
  -9  11   8       13.03        5.84      6.57 o
  -8  11   8       40.76       48.36      8.92 o
  -7  11   8       92.14       76.14     10.48 o
  -6  11   8      188.76      193.98     14.89 o
  -5  11   8       22.21       23.44      5.92 o
  -4  11   8       34.74       34.37      6.17 o
  -3  11   8       74.43       75.98      7.20 o
  -2  11   8        0.10       -1.12      5.49 o
  -1  11   8       99.73       94.21     12.01 o
   0  11   8      622.27      620.05     30.98 o
   1  11   8       80.25       89.40     17.01 o
   2  11   8      369.81      330.27     17.64 o
   3  11   8       23.47       20.69      7.21 o
   4  11   8      270.43      247.83     18.37 o
   5  11   8      232.08      225.96     18.28 o
   6  11   8      177.63      170.44     19.25 o
   7  11   8        7.11        8.48     10.26 o
   8  11   8        0.03        9.58     14.65 o
   9  11   8       21.81        3.13     24.34 o
 -11  12   8        1.93       -6.01     14.61 o
 -10  12   8        1.08       13.04      9.53 o
  -9  12   8        1.87        7.01      8.22 o
  -8  12   8       13.46       16.14      7.32 o
  -7  12   8        0.01       10.71      7.19 o
  -6  12   8       49.34       43.89     15.20 o
  -5  12   8        0.62       -1.26      4.22 o
  -4  12   8        4.63        8.12      7.31 o
  -3  12   8       45.11       66.52     12.29 o
  -2  12   8       10.65        9.38      6.44 o
  -1  12   8       11.98       13.34      6.96 o
   0  12   8      129.79      131.49     18.79 o
   1  12   8       16.94        7.17      7.24 o
   2  12   8        7.60       11.60      5.99 o
   3  12   8        4.61        4.48      5.73 o
   4  12   8       34.64       26.26      7.99 o
   5  12   8       15.84       12.16      7.48 o
   6  12   8       13.73       21.20     10.70 o
   7  12   8        0.09       10.55      9.96 o
   8  12   8       37.88       28.63     15.17 o
   9  12   8        7.93       12.75     13.78 o
 -10  13   8        0.38       -0.58      7.97 o
  -9  13   8       17.89       23.86     10.30 o
  -8  13   8       61.58       68.35      9.71 o
  -7  13   8        2.20        1.61      5.13 o
  -6  13   8        6.68       -2.72      6.38 o
  -5  13   8      133.46      147.51     16.27 o
  -4  13   8       26.75       21.90     14.05 o
  -3  13   8        4.16        9.92      6.87 o
  -2  13   8        4.26       -1.33      5.90 o
  -1  13   8       52.18       63.02     14.32 o
   0  13   8        2.20        5.31      8.60 o
   1  13   8        4.80        8.35     10.84 o
   2  13   8       11.48        8.74      8.51 o
   3  13   8      140.83      158.95     13.87 o
   4  13   8      125.43      156.26     14.86 o
   5  13   8       10.84        5.62      7.19 o
   6  13   8        0.06        1.32      6.82 o
   7  13   8       12.17       48.11     13.48 o
   8  13   8       12.44       11.29     10.66 o
  -9  14   8       17.53       24.30     18.82 o
  -8  14   8        5.55       -2.30     13.36 o
  -7  14   8        7.40       13.86     10.54 o
  -6  14   8       38.77       38.17     10.65 o
  -5  14   8        0.03       -6.37      6.37 o
  -4  14   8        7.62        3.23      6.70 o
  -3  14   8       13.56       17.24      8.33 o
  -2  14   8       40.95       50.00     15.98 o
  -1  14   8        9.12       11.02     11.51 o
   0  14   8       43.55       34.76     19.76 o
   1  14   8       14.88       27.15     11.10 o
   2  14   8      111.03      111.83     18.37 o
   3  14   8       44.78       44.65      7.41 o
   4  14   8        7.47        3.22      6.19 o
   5  14   8      122.33      124.13     14.21 o
   6  14   8        4.93       19.05     15.27 o
   7  14   8        0.23        2.56      7.64 o
  -7  15   8        3.53        6.19     14.64 o
  -6  15   8       85.85       91.89     13.95 o
  -5  15   8        0.05       -2.15      6.73 o
  -4  15   8       93.29      107.57     14.71 o
  -3  15   8       11.14        8.25      9.84 o
  -2  15   8        5.55       15.98      9.75 o
  -1  15   8        0.78        5.50     11.58 o
   0  15   8        4.48       -4.73      9.19 o
   1  15   8       26.69       32.63     11.71 o
   2  15   8       33.74       32.34     11.95 o
   3  15   8        6.85       20.36     10.08 o
   4  15   8        5.64       -0.07     15.42 o
   5  15   8      104.75      109.27     12.42 o
  -5  16   8        0.34        0.66      7.74 o
  -4  16   8       11.30       11.59      8.82 o
  -3  16   8       30.91       22.75     12.83 o
  -2  16   8       33.90       36.36     12.49 o
  -1  16   8       16.59       44.87     13.54 o
   0  16   8        4.65       12.07     10.02 o
   1  16   8        0.94        4.99      8.33 o
   2  16   8        8.67       22.22     11.95 o
   3  16   8        0.02        6.71     10.10 o
 -15   1   9       91.05       80.81     16.82 o
 -14   1   9       26.34       24.12      6.27 o
 -13   1   9        0.64       -4.41      4.71 o
 -12   1   9        1.74       11.92      5.44 o
 -11   1   9       33.28       28.79      7.49 o
 -10   1   9      456.49      420.38     14.98 o
  -9   1   9       64.67       67.74      6.69 o
  -8   1   9       81.96       81.57      7.51 o
  -7   1   9      334.54      328.00     14.14 o
  -6   1   9      118.83      129.40      7.46 o
  -5   1   9      112.44      104.06      6.70 o
  -4   1   9       29.40       28.12      4.18 o
  -3   1   9     3850.59     3774.73     39.77 o
  -2   1   9       45.60       47.74      3.89 o
  -1   1   9        0.19       -0.38      2.12 o
   0   1   9     1192.85     1184.87     15.27 o
   1   1   9       95.26      112.12      5.87 o
   2   1   9       89.65       83.30      5.24 o
   3   1   9       39.41       35.66      3.73 o
   4   1   9       31.72       29.61      4.44 o
   5   1   9       66.86       60.34      6.45 o
   6   1   9       21.84       34.70      6.71 o
   7   1   9       39.00       33.64      7.82 o
   8   1   9      592.26      481.86     20.25 o
   9   1   9      417.14      405.27     21.04 o
  10   1   9       43.68       33.12      9.36 o
  11   1   9        1.07        2.64     10.06 o
  12   1   9      119.10      169.64     29.40 o
 -15   2   9       20.19       38.15     11.82 o
 -14   2   9       63.18       38.88     27.04 o
 -13   2   9        2.88       10.67      7.37 o
 -12   2   9        5.89        1.31      7.20 o
 -11   2   9       21.02       18.14      5.11 o
 -10   2   9       26.96       20.58      5.16 o
  -9   2   9      121.26      116.92      8.06 o
  -8   2   9      175.97      173.32      9.40 o
  -7   2   9     1117.03     1087.96     18.53 o
  -6   2   9      262.49      276.88     10.05 o
  -5   2   9       42.53       39.26      4.67 o
  -4   2   9      828.65      771.36     14.65 o
  -3   2   9        8.37        2.20      2.56 o
  -2   2   9      526.48      490.61     13.34 o
  -1   2   9       56.80       61.01      4.68 o
   0   2   9      818.61      798.60     12.47 o
   1   2   9       42.01       43.79      4.57 o
   2   2   9     1378.99     1319.70     17.59 o
   3   2   9       21.80       16.41      3.88 o
   4   2   9       34.61       48.44      4.85 o
   5   2   9     2051.32     2172.55     28.75 o
   6   2   9        4.01        3.23      4.21 o
   7   2   9       40.87       33.71      7.87 o
   8   2   9      274.34      239.12     17.08 o
   9   2   9      376.21      378.27     20.39 o
  10   2   9       12.55        7.51      7.10 o
  11   2   9        0.24        9.58      7.27 o
  12   2   9       15.74       28.87     14.29 o
 -15   3   9        1.42       -0.18      9.18 o
 -14   3   9       47.24       37.35     12.20 o
 -13   3   9       36.99       51.30      8.03 o
 -12   3   9      353.90      334.29     21.64 o
 -11   3   9        1.77        5.11      6.35 o
 -10   3   9      131.68      141.29     23.78 o
  -9   3   9       22.25       18.22      3.52 o
  -8   3   9      226.32      213.54      8.27 o
  -7   3   9      306.63      308.65      9.37 o
  -6   3   9      211.47      206.89      8.64 o
  -5   3   9      229.08      221.23      8.82 o
  -4   3   9       25.18       13.22      3.44 o
  -3   3   9     2036.41     2052.79     25.82 o
  -2   3   9       21.31       16.25      3.44 o
  -1   3   9       50.27       43.73      4.07 o
   0   3   9      244.65      239.97      8.22 o
   1   3   9     3449.67     3385.29     34.58 o
   2   3   9      303.41      315.19      9.38 o
   3   3   9      286.36      286.99     10.44 o
   4   3   9      428.40      492.08     12.49 o
   5   3   9      396.31      388.84     11.46 o
   6   3   9      164.99      158.69     11.81 o
   7   3   9        5.38       11.00      4.73 o
   8   3   9       10.40       12.87      8.28 o
   9   3   9      547.95      545.55     21.71 o
  10   3   9       11.71       12.38      7.28 o
  11   3   9        5.51       12.89      7.83 o
  12   3   9       15.22       18.89     11.50 o
 -15   4   9       11.62      -11.96     11.96 o
 -14   4   9        1.52       -0.71      9.08 o
 -13   4   9        1.75       16.80     10.53 o
 -12   4   9        0.18       10.04      5.53 o
 -11   4   9      248.77      272.00     13.26 o
 -10   4   9        3.10        3.30      4.90 o
  -9   4   9       19.47       24.22      5.61 o
  -8   4   9      816.28      721.77     17.88 o
  -7   4   9       52.20       36.78      5.02 o
  -6   4   9       95.80       84.94      6.51 o
  -5   4   9        1.26       -0.35      2.25 o
  -4   4   9     1309.88     1244.80     18.31 o
  -3   4   9      273.04      281.46      9.04 o
  -2   4   9       27.89       24.91      3.86 o
  -1   4   9        0.42        1.37      2.43 o
   0   4   9     2340.84     2280.58     28.11 o
   1   4   9     2974.60     2925.58     31.18 o
   2   4   9       23.72       28.14      3.95 o
   3   4   9      284.44      284.08     14.33 o
   4   4   9      514.58      488.49     13.33 o
   5   4   9      312.36      299.34     13.11 o
   6   4   9      526.91      499.95     18.04 o
   7   4   9      188.87      198.45     13.23 o
   8   4   9      168.14      185.08     13.18 o
   9   4   9       25.17       42.20      8.68 o
  10   4   9      116.28      117.33     12.72 o
  11   4   9       22.81       16.26      7.89 o
  12   4   9       22.16       18.44      7.75 o
 -14   5   9        1.89       33.37     12.28 o
 -13   5   9        1.54       -7.82      7.82 o
 -12   5   9       48.52       54.65      9.15 o
 -11   5   9      221.52      268.23     16.56 o
 -10   5   9      118.19      132.40     11.73 o
  -9   5   9        4.94        5.57      3.60 o
  -8   5   9      950.37      949.30     20.98 o
  -7   5   9      500.66      505.46     15.20 o
  -6   5   9       11.32       12.10      4.41 o
  -5   5   9        4.44        6.81      3.12 o
  -4   5   9      349.98      337.78     11.52 o
  -3   5   9       22.81       30.65      4.72 o
  -2   5   9      125.16      128.11     10.29 o
  -1   5   9       28.74       27.38      3.79 o
   0   5   9      512.37      538.84     13.42 o
   1   5   9      640.86      674.31     13.74 o
   2   5   9      574.02      575.69     21.11 o
   3   5   9       71.56       73.01      6.39 o
   4   5   9      487.19      498.02     13.61 o
   5   5   9      233.15      250.13     12.68 o
   6   5   9       16.85       20.36      5.42 o
   7   5   9       19.56       25.89      8.11 o
   8   5   9      452.19      424.82     20.93 o
   9   5   9      179.75      197.48     15.30 o
  10   5   9       50.27       37.55      9.81 o
  11   5   9        1.94       14.67      6.88 o
  12   5   9       18.07       24.31      8.59 o
 -14   6   9       55.69       67.47     12.15 o
 -13   6   9        8.03       12.33      8.55 o
 -12   6   9       17.05        1.90      7.31 o
 -11   6   9       13.80       13.05      6.30 o
 -10   6   9        0.06       -5.24      8.80 o
  -9   6   9       37.47       39.88      6.77 o
  -8   6   9        0.57        1.57      4.20 o
  -7   6   9      770.71      730.36     18.10 o
  -6   6   9      171.09      170.92     10.12 o
  -5   6   9      276.89      256.85     10.51 o
  -4   6   9     1488.22     1440.94     22.22 o
  -3   6   9      358.47      368.92     16.48 o
  -2   6   9      499.26      477.86     14.71 o
  -1   6   9        0.15       -2.86      2.86 o
   0   6   9     1553.38     1589.14     21.10 o
   1   6   9      449.02      456.23     10.78 o
   2   6   9       39.58       29.80      4.50 o
   3   6   9        4.45        4.33      3.45 o
   4   6   9      695.98      665.73     15.57 o
   5   6   9        3.39       -3.12      3.12 o
   6   6   9      675.31      668.13     16.22 o
   7   6   9       13.27       13.77      5.90 o
   8   6   9       13.32       29.94     16.75 o
   9   6   9        1.00       11.46      6.83 o
  10   6   9      123.23      116.44     11.68 o
  11   6   9      110.05       90.84     24.16 o
 -14   7   9       14.60       20.74     13.78 o
 -13   7   9       18.71       30.81      9.48 o
 -12   7   9       18.14       16.64      9.04 o
 -11   7   9       49.49       64.31      9.32 o
 -10   7   9      104.57      122.23     11.72 o
  -9   7   9       65.65       55.28      8.24 o
  -8   7   9        1.41       17.76      5.25 o
  -7   7   9      272.50      285.29     14.52 o
  -6   7   9        4.50       11.60      4.18 o
  -5   7   9       52.21       46.78      7.41 o
  -4   7   9       24.49       25.71      6.24 o
  -3   7   9       63.62       51.92      5.82 o
  -2   7   9      510.41      478.11     13.10 o
  -1   7   9      145.43      161.62      9.00 o
   0   7   9       82.82       65.06      6.18 o
   1   7   9     1179.89     1097.97     22.55 o
   2   7   9      767.69      726.94     14.81 o
   3   7   9       94.40      100.85      7.77 o
   4   7   9      215.34      199.44      9.45 o
   5   7   9      633.71      626.39     15.06 o
   6   7   9       26.44       19.01      4.71 o
   7   7   9       16.93       27.64      6.57 o
   8   7   9      179.60      187.74     10.81 o
   9   7   9        0.06       -8.29      8.29 o
  10   7   9      122.47      109.78     17.81 o
  11   7   9        1.58       11.94     15.08 o
 -13   8   9        8.67        7.71      8.07 o
 -12   8   9        2.55        8.01     17.30 o
 -11   8   9        4.81       15.53      6.65 o
 -10   8   9        1.93        2.78      8.23 o
  -9   8   9      157.63      179.69     15.70 o
  -8   8   9        0.82        2.26      5.14 o
  -7   8   9       18.10        9.12      5.96 o
  -6   8   9      162.09      151.09     14.71 o
  -5   8   9      111.61      102.96      9.98 o
  -4   8   9      119.70      102.72      9.97 o
  -3   8   9      507.73      489.80     15.63 o
  -2   8   9        2.23        3.12      4.05 o
  -1   8   9        2.01       -0.17      3.06 o
   0   8   9        1.08        6.81      3.09 o
   1   8   9      232.63      234.15      9.49 o
   2   8   9      206.04      183.31      8.67 o
   3   8   9      348.24      349.99      9.95 o
   4   8   9      126.67      113.48      7.41 o
   5   8   9      165.52      177.46      8.61 o
   6   8   9       84.98       79.07      9.27 o
   7   8   9      137.30      137.07     11.84 o
   8   8   9        3.75        7.41      9.93 o
   9   8   9       40.78       60.68     17.42 o
  10   8   9       24.92       41.65     12.44 o
 -13   9   9       13.55       23.62      9.85 o
 -12   9   9        8.05       23.94     21.79 o
 -11   9   9        0.95       -4.18     16.91 o
 -10   9   9       20.66        9.35      7.69 o
  -9   9   9        6.35       16.69      8.79 o
  -8   9   9       67.96       62.71      9.94 o
  -7   9   9        7.51        1.00      7.50 o
  -6   9   9        0.71        3.60      4.99 o
  -5   9   9       24.29       29.26      7.22 o
  -4   9   9        3.52        8.83      4.63 o
  -3   9   9       49.98       44.27      7.72 o
  -2   9   9      159.83      155.34     10.31 o
  -1   9   9      516.62      488.07     14.89 o
   0   9   9        6.46       10.17      3.78 o
   1   9   9      465.70      445.39     13.50 o
   2   9   9       38.31       35.35      7.96 o
   3   9   9      143.70      130.00     13.54 o
   4   9   9       44.00       38.67     10.66 o
   5   9   9      113.24      109.35      8.91 o
   6   9   9        3.64        1.52      5.17 o
   7   9   9        1.60       -2.29      6.15 o
   8   9   9       12.72       14.88     12.73 o
   9   9   9        1.35       -5.38     11.21 o
  10   9   9        6.22       15.47     15.69 o
 -12  10   9        4.70        7.32     12.76 o
 -11  10   9       18.65       39.10     13.24 o
 -10  10   9       24.02       20.97      9.49 o
  -9  10   9        0.27        3.65      6.09 o
  -8  10   9       61.40       66.45     10.52 o
  -7  10   9      118.46      141.38     13.68 o
  -6  10   9       90.95       90.96     14.45 o
  -5  10   9       30.63       28.72      7.13 o
  -4  10   9      113.64       94.71      9.31 o
  -3  10   9        0.23       -3.10      3.65 o
  -2  10   9        2.21        2.19      4.02 o
  -1  10   9       21.37       20.35      7.97 o
   0  10   9      572.53      535.83     16.39 o
   1  10   9       41.20       49.62      8.57 o
   2  10   9        3.91        3.82      5.41 o
   3  10   9       48.22       36.45      8.56 o
   4  10   9       79.66       75.12     11.28 o
   5  10   9        9.42       20.00      8.18 o
   6  10   9       31.13       46.88     10.61 o
   7  10   9       75.28       73.16      8.37 o
   8  10   9        2.98        7.93      5.95 o
   9  10   9       68.73       67.78     25.58 o
 -11  11   9       80.59       25.13     27.67 o
 -10  11   9        0.20        6.45      8.75 o
  -9  11   9       36.20       23.68      9.79 o
  -8  11   9        2.51        0.34      6.07 o
  -7  11   9      116.26      125.16     13.15 o
  -6  11   9       32.68       12.83      6.56 o
  -5  11   9       10.39       11.55      5.26 o
  -4  11   9       50.56       39.70      6.93 o
  -3  11   9      128.55      136.92     10.10 o
  -2  11   9      145.88      133.81      8.36 o
  -1  11   9      108.09      103.70     21.00 o
   0  11   9       99.00       86.48     15.26 o
   1  11   9      128.28      140.18     12.83 o
   2  11   9       44.23       40.55      8.71 o
   3  11   9       28.78       14.73      7.13 o
   4  11   9        8.33       13.81      7.42 o
   5  11   9       60.78       48.17     10.25 o
   6  11   9       74.03       78.20     14.12 o
   7  11   9        7.08       -8.58      8.58 o
   8  11   9       63.55       70.95     12.76 o
   9  11   9        7.65       32.31     20.15 o
 -10  12   9       11.98       21.33     10.37 o
  -9  12   9      128.03      132.89     14.07 o
  -8  12   9        0.04        4.86      6.91 o
  -7  12   9       15.41       13.08      6.93 o
  -6  12   9        1.12        1.69      7.89 o
  -5  12   9      179.51      178.49     14.74 o
  -4  12   9      119.13      128.53     10.63 o
  -3  12   9     1017.77      965.97     33.21 o
  -2  12   9        0.05       -3.09     10.52 o
  -1  12   9       41.45       61.90     25.16 o
   0  12   9        5.47       -8.43      9.48 o
   1  12   9      184.49      188.14     22.03 o
   2  12   9      315.49      333.06     18.28 o
   3  12   9       21.83       24.65      7.64 o
   4  12   9       27.12       27.55      8.47 o
   5  12   9       12.95       30.28     11.36 o
   6  12   9      276.24      246.01     20.34 o
   7  12   9       29.45       41.65     13.92 o
   8  12   9        0.18        9.78      8.49 o
  -9  13   9       11.35       14.15      8.92 o
  -8  13   9        3.55       -1.43      5.92 o
  -7  13   9       31.44       33.84      7.62 o
  -6  13   9       47.58       51.18      7.16 o
  -5  13   9        8.38       16.57     11.55 o
  -4  13   9        4.50        6.03      6.92 o
  -3  13   9      215.60      189.65     28.48 o
  -2  13   9      161.24      162.51     16.85 o
  -1  13   9      320.03      298.18     28.27 o
   0  13   9       23.09       18.02      9.52 o
   1  13   9        0.02       -6.20      6.20 o
   2  13   9       59.78       60.90     14.03 o
   3  13   9       68.58       73.63     10.42 o
   4  13   9       10.32        4.52      7.03 o
   5  13   9       93.84      107.11     21.36 o
   6  13   9       15.65       21.78     11.10 o
   7  13   9       10.14       11.72      7.92 o
  -8  14   9       11.87       13.69     17.05 o
  -7  14   9       18.62       34.83     21.07 o
  -6  14   9        8.78        7.03      9.94 o
  -5  14   9       24.15       26.75      9.46 o
  -4  14   9        5.14        2.64      7.35 o
  -3  14   9        0.02        7.70      7.92 o
  -2  14   9        3.37        8.29      9.32 o
  -1  14   9        1.50        5.63      8.82 o
   0  14   9        0.07       18.81     10.21 o
   1  14   9      191.99      169.24     23.01 o
   2  14   9      132.22      136.09     20.57 o
   3  14   9       37.97       39.40      7.60 o
   4  14   9       29.22       29.47      8.24 o
   5  14   9       65.05       78.48     12.20 o
  -6  15   9        7.52       -2.08      8.96 o
  -5  15   9        9.57       20.79     10.00 o
  -4  15   9        0.79        2.08      7.21 o
  -3  15   9       27.76       31.05     12.40 o
  -2  15   9        7.25        6.81      9.20 o
  -1  15   9       13.54       20.43     11.16 o
   0  15   9       94.35      121.57     29.53 o
   1  15   9       32.63       13.26     13.08 o
   2  15   9       83.79       93.20     18.15 o
   3  15   9       11.40       10.25     10.40 o
   4  15   9       74.34      117.33     19.78 o
  -4  16   9       55.67       65.58     16.92 o
  -3  16   9        2.37       23.45     10.80 o
  -2  16   9        1.79        3.19      9.00 o
  -1  16   9       32.74       29.85     11.48 o
   0  16   9       49.46       48.37     14.31 o
   1  16   9       37.35       40.50     12.83 o
 -14   0  10        6.33       11.70      8.01 o
 -13   0  10       77.19       55.39     14.38 o
 -12   0  10       53.11       55.12     10.97 o
 -11   0  10      256.10      289.20     19.76 o
 -10   0  10       18.28       18.26      7.94 o
  -9   0  10      142.26      147.74     15.53 o
  -8   0  10        2.84        6.41      5.65 o
  -7   0  10      283.15      295.39     25.42 o
  -6   0  10     1000.33      992.52     31.57 o
  -5   0  10      258.46      227.74     15.19 o
  -4   0  10       18.31       17.04      6.14 o
  -3   0  10     1919.35     1806.66     42.58 o
  -2   0  10        1.68        5.60      3.89 o
  -1   0  10      533.32      482.21     27.78 o
   0   0  10      304.04      299.71     11.86 o
   1   0  10      725.80      744.58     21.05 o
   2   0  10     2423.53     2474.33     36.48 o
   3   0  10      153.07      141.80     10.71 o
   4   0  10       38.39       49.22      8.97 o
   5   0  10      201.09      250.94     21.09 o
   6   0  10      168.96      185.47     18.77 o
   7   0  10      437.12      407.28     32.03 o
   8   0  10       11.40        9.04      8.91 o
   9   0  10       40.01       66.75     13.67 o
  10   0  10      578.14      555.42     39.80 o
  11   0  10      189.67      164.58     27.79 o
  12   0  10        6.80      -10.76     10.76 o
 -14   1  10        0.00        7.26      4.72 o
 -13   1  10       37.21       38.66      9.04 o
 -12   1  10      134.23      125.28     10.54 o
 -11   1  10        0.32        4.36      4.98 o
 -10   1  10      292.70      327.97     14.49 o
  -9   1  10        0.04        0.89      4.20 o
  -8   1  10      431.13      453.45     13.63 o
  -7   1  10      562.22      542.58     14.64 o
  -6   1  10      788.80      762.57     17.08 o
  -5   1  10       87.27       84.36      6.44 o
  -4   1  10      195.26      185.91      8.85 o
  -3   1  10     1184.88     1172.76     19.12 o
  -2   1  10       29.64       35.09      4.16 o
  -1   1  10     1173.13     1121.70     15.55 o
   0   1  10      104.24      109.58      6.11 o
   1   1  10      630.11      598.91     14.06 o
   2   1  10     2502.34     2561.19     27.74 o
   3   1  10      315.35      334.58     10.77 o
   4   1  10        7.91        7.72      4.82 o
   5   1  10      625.89      576.56     18.71 o
   6   1  10     2055.90     1986.09     46.48 o
   7   1  10      130.98      120.38     11.27 o
   8   1  10        5.26       14.36      8.24 o
   9   1  10      123.94      167.75     15.34 o
  10   1  10      117.71      157.93     15.48 o
  11   1  10        0.26        7.57      7.95 o
 -14   2  10        8.94       18.25      9.89 o
 -13   2  10       19.67       19.59      8.11 o
 -12   2  10       13.83       30.26      5.32 o
 -11   2  10      146.32      133.31      9.94 o
 -10   2  10        0.22        0.23      4.25 o
  -9   2  10        4.30        6.08      4.12 o
  -8   2  10        6.51        5.51      3.88 o
  -7   2  10      315.29      318.98     11.46 o
  -6   2  10       87.36       96.41     10.24 o
  -5   2  10       42.46       40.71      4.94 o
  -4   2  10       48.15       39.57      4.79 o
  -3   2  10      354.90      356.48     10.51 o
  -2   2  10     2362.74     2272.34     26.79 o
  -1   2  10       18.39       18.81      3.52 o
   0   2  10      112.84      112.34      6.22 o
   1   2  10     1153.77     1159.15     20.18 o
   2   2  10      205.97      200.87      9.80 o
   3   2  10      114.97      122.96     10.47 o
   4   2  10        8.90       15.82      4.14 o
   5   2  10      893.00      798.50     20.00 o
   6   2  10      151.65      169.12     13.10 o
   7   2  10       26.94       29.28      9.41 o
   8   2  10        1.78        0.10      9.86 o
   9   2  10       84.13      114.74     13.66 o
  10   2  10       92.72      100.08     12.91 o
  11   2  10        7.72       -9.71      9.71 o
 -14   3  10       71.07       84.65     19.88 o
 -13   3  10       65.00       46.23     15.32 o
 -12   3  10       12.46        8.16      7.52 o
 -11   3  10       11.62       12.89      7.40 o
 -10   3  10       13.69       17.07      7.31 o
  -9   3  10        7.66        8.51      3.43 o
  -8   3  10        8.28        7.49      3.24 o
  -7   3  10        8.79       13.24      3.72 o
  -6   3  10      581.45      564.59     13.02 o
  -5   3  10       68.24       74.84      5.96 o
  -4   3  10        5.26        3.09      3.06 o
  -3   3  10      598.44      559.55     13.37 o
  -2   3  10     1305.63     1297.57     18.78 o
  -1   3  10      739.15      706.90     15.65 o
   0   3  10       48.59       45.75      5.07 o
   1   3  10       25.91       44.17      5.01 o
   2   3  10        2.88        6.61      3.43 o
   3   3  10      142.71      118.16      9.76 o
   4   3  10        1.41        4.77      3.48 o
   5   3  10      902.26      860.72     23.29 o
   6   3  10      144.76      164.77     12.58 o
   7   3  10      123.41      129.30     11.74 o
   8   3  10       13.00       35.29      9.06 o
   9   3  10        3.36        0.82      8.22 o
  10   3  10        2.98       -2.64      8.89 o
  11   3  10       54.21       72.56     15.42 o
 -14   4  10       37.22       64.08     15.23 o
 -13   4  10        7.93       25.63      8.60 o
 -12   4  10        0.00        7.06      6.89 o
 -11   4  10       31.86       11.55      7.45 o
 -10   4  10      336.72      380.26     22.34 o
  -9   4  10      134.68      138.51     11.92 o
  -8   4  10       61.46       58.49      8.33 o
  -7   4  10      207.29      218.64     10.79 o
  -6   4  10       28.95       34.97      5.39 o
  -5   4  10      235.17      223.03      8.76 o
  -4   4  10        2.85        4.07      2.89 o
  -3   4  10      437.39      422.94     10.89 o
  -2   4  10      140.10      134.94      8.00 o
  -1   4  10      140.63      138.68      7.66 o
   0   4  10       16.12       14.25      3.89 o
   1   4  10      277.81      314.75     10.53 o
   2   4  10      134.56      157.32      8.71 o
   3   4  10      945.06      879.11     18.60 o
   4   4  10       12.92       10.89      4.39 o
   5   4  10        4.08        5.77      3.97 o
   6   4  10       65.01       56.70      8.92 o
   7   4  10      123.59      103.03     11.91 o
   8   4  10       87.20       77.27     17.00 o
   9   4  10      186.36      190.58     15.63 o
  10   4  10       11.06       17.04      7.41 o
  11   4  10        6.54       25.25      8.19 o
 -14   5  10        5.63       23.21     11.54 o
 -13   5  10       11.40        0.33     10.05 o
 -12   5  10       38.87       40.45      9.78 o
 -11   5  10       22.59       10.86      8.66 o
 -10   5  10       12.14        7.17      5.75 o
  -9   5  10        0.26        4.04      5.13 o
  -8   5  10       15.52       14.65      5.47 o
  -7   5  10        1.92        1.00      3.42 o
  -6   5  10       46.32       56.04      7.03 o
  -5   5  10      583.43      595.06     15.78 o
  -4   5  10        0.39        1.20      4.59 o
  -3   5  10      444.98      429.38     14.42 o
  -2   5  10      387.76      353.07     12.06 o
  -1   5  10      533.59      506.73     14.08 o
   0   5  10        8.59        5.48      2.88 o
   1   5  10      147.07      125.33      8.25 o
   2   5  10       16.94       19.65      4.56 o
   3   5  10      110.29      110.25      8.14 o
   4   5  10       29.66       33.60      5.48 o
   5   5  10      216.17      229.92     11.72 o
   6   5  10      163.45      184.74     16.06 o
   7   5  10       51.91       51.18      9.06 o
   8   5  10        0.17      -10.27     10.27 o
   9   5  10       11.58        4.37      7.51 o
  10   5  10      211.72      190.42     17.62 o
  11   5  10       46.64       62.92     11.25 o
 -13   6  10        0.97        5.35      7.84 o
 -12   6  10        5.00       13.57      6.69 o
 -11   6  10      251.43      223.64     16.01 o
 -10   6  10        0.01        5.46      5.61 o
  -9   6  10        0.02        1.24      4.88 o
  -8   6  10        0.04       -3.94      3.94 o
  -7   6  10      325.64      311.56     15.38 o
  -6   6  10       23.30       24.66      4.96 o
  -5   6  10        7.62        5.35      4.17 o
  -4   6  10        1.81       -0.51      3.23 o
  -3   6  10        2.62        0.38      3.82 o
  -2   6  10      230.54      215.87     17.22 o
  -1   6  10       30.84       35.05      5.22 o
   0   6  10      246.93      267.46     12.83 o
   1   6  10      714.81      684.73     15.32 o
   2   6  10        0.03        3.23      3.35 o
   3   6  10        0.01        5.02      4.32 o
   4   6  10      144.69      156.60      9.54 o
   5   6  10      355.62      359.66     14.56 o
   6   6  10      148.14      170.39     11.00 o
   7   6  10        0.96        7.31      5.93 o
   8   6  10        0.25       -0.23     13.31 o
   9   6  10       92.44      102.62     15.35 o
  10   6  10      101.31       89.65     20.65 o
 -13   7  10       19.40       37.89     10.80 o
 -12   7  10        0.78       -3.19      7.55 o
 -11   7  10       85.40       93.77     11.23 o
 -10   7  10        0.00       14.22      6.37 o
  -9   7  10       28.65       33.46      7.48 o
  -8   7  10        7.45        9.34      5.33 o
  -7   7  10      279.76      251.62     16.16 o
  -6   7  10        0.05       -4.39      4.39 o
  -5   7  10        8.79       17.10      5.56 o
  -4   7  10       43.99       48.24      8.56 o
  -3   7  10      540.03      580.49     17.08 o
  -2   7  10      801.18      797.81     20.22 o
  -1   7  10        3.36        6.98      3.82 o
   0   7  10        0.26       -1.43      4.02 o
   1   7  10      544.80      525.64     16.06 o
   2   7  10      315.06      301.25     10.97 o
   3   7  10       97.53       94.34     11.15 o
   4   7  10       24.89       25.51      5.27 o
   5   7  10      142.74      158.83     10.63 o
   6   7  10      210.99      227.45     11.47 o
   7   7  10       67.48       74.70     13.74 o
   8   7  10      145.22      141.31     11.66 o
   9   7  10       86.65       36.51     23.59 o
  10   7  10       52.96       97.59     17.43 o
 -13   8  10        1.39      -12.04     13.60 o
 -12   8  10       17.91       23.70      9.49 o
 -11   8  10       75.43      105.13     11.99 o
 -10   8  10      257.65      269.69     17.67 o
  -9   8  10       24.02       21.70      7.99 o
  -8   8  10       41.46       48.79      9.47 o
  -7   8  10      443.11      428.88     20.65 o
  -6   8  10      310.83      301.70     19.42 o
  -5   8  10       39.53       54.23     12.05 o
  -4   8  10       11.91        9.96      5.80 o
  -3   8  10      514.82      477.22     17.96 o
  -2   8  10       13.43       10.03      4.19 o
  -1   8  10      225.72      233.64     11.34 o
   0   8  10        0.01        0.85      3.10 o
   1   8  10       15.69       15.69      4.71 o
   2   8  10      213.13      260.35     13.20 o
   3   8  10      497.74      483.09     21.77 o
   4   8  10       29.15       26.92      4.85 o
   5   8  10      220.30      210.13     10.18 o
   6   8  10       88.33       81.97      6.88 o
   7   8  10        8.16        4.82      9.25 o
   8   8  10       34.11       32.34     12.19 o
   9   8  10      164.67      146.76     19.14 o
  10   8  10        0.63        3.20     14.46 o
 -12   9  10        0.55        2.56      9.22 o
 -11   9  10        7.37       15.98     12.93 o
 -10   9  10       37.96       32.90      9.26 o
  -9   9  10       18.11       19.32      7.79 o
  -8   9  10       75.69       59.47     10.12 o
  -7   9  10        1.43       -2.35      5.11 o
  -6   9  10       66.08       67.58     10.15 o
  -5   9  10       97.97       96.45     18.15 o
  -4   9  10      177.64      156.52     13.73 o
  -3   9  10       89.89       75.62      8.85 o
  -2   9  10     1112.71     1102.03     31.31 o
  -1   9  10       57.95       48.66      7.15 o
   0   9  10       18.72       13.45      6.56 o
   1   9  10      283.73      254.82     17.92 o
   2   9  10      734.95      750.27     24.49 o
   3   9  10      180.59      202.01     15.78 o
   4   9  10       26.56       23.06      9.24 o
   5   9  10      136.33      131.36      9.47 o
   6   9  10       25.28       28.81      8.37 o
   7   9  10      452.85      503.95     30.53 o
   8   9  10        0.51        8.52      9.09 o
   9   9  10       18.49       24.57     11.15 o
 -11  10  10       11.14       16.54      8.75 o
 -10  10  10       13.05       22.65      8.21 o
  -9  10  10       27.13       36.12      9.51 o
  -8  10  10       23.24       24.30      7.70 o
  -7  10  10       43.11       61.23      9.94 o
  -6  10  10      376.78      421.49     21.39 o
  -5  10  10      133.64      156.19     13.89 o
  -4  10  10       62.83       51.47     10.02 o
  -3  10  10        9.71       16.98      5.68 o
  -2  10  10      524.80      462.02     16.50 o
  -1  10  10      502.63      440.71     34.77 o
   0  10  10      269.23      260.91     27.75 o
   1  10  10       18.81       13.79      4.23 o
   2  10  10       36.45       44.89     10.05 o
   3  10  10      212.42      186.09     16.64 o
   4  10  10       43.23       46.83     10.75 o
   5  10  10       14.22       24.35      8.84 o
   6  10  10      139.14      138.01     15.72 o
   7  10  10        1.43       -1.78      7.12 o
   8  10  10        8.14       11.25      8.49 o
 -11  11  10        0.69        9.35     12.35 o
 -10  11  10       39.96       72.78     14.55 o
  -9  11  10        0.14        1.04      6.43 o
  -8  11  10       54.48       54.64     10.04 o
  -7  11  10       19.21       17.41      8.09 o
  -6  11  10       45.15       31.16      8.19 o
  -5  11  10      185.70      177.81     23.28 o
  -4  11  10      273.96      247.00     14.06 o
  -3  11  10        4.39       13.02      5.40 o
  -2  11  10        6.52        3.84      4.51 o
  -1  11  10        6.76       11.85      4.21 o
   0  11  10        2.29        7.03      7.69 o
   1  11  10        8.44       -0.80      5.29 o
   2  11  10       83.42       90.08     11.82 o
   3  11  10      108.11      109.55     12.97 o
   4  11  10       85.18       93.52     12.92 o
   5  11  10        0.31        3.87      7.18 o
   6  11  10      162.10      170.13     17.31 o
   7  11  10      143.90      161.19     17.41 o
   8  11  10       20.42       16.72     17.78 o
 -10  12  10        0.13       -7.24      7.61 o
  -9  12  10       22.89       11.03     13.76 o
  -8  12  10        0.35        2.17      6.52 o
  -7  12  10       16.99       25.70     10.24 o
  -6  12  10      125.66      121.48     12.32 o
  -5  12  10       11.07       12.62     10.59 o
  -4  12  10       41.43       46.59      7.17 o
  -3  12  10       64.50       74.41     12.36 o
  -2  12  10       46.07       66.17     11.73 o
  -1  12  10       48.79       36.91     12.45 o
   0  12  10       68.02       50.70     13.26 o
   1  12  10        0.01        1.34      7.90 o
   2  12  10        7.98       16.24      7.17 o
   3  12  10       14.68        7.42      6.42 o
   4  12  10        9.27       28.06      9.44 o
   5  12  10       12.09       22.53      8.64 o
   6  12  10        0.17        5.82      7.51 o
   7  12  10        2.15       10.98     11.34 o
  -8  13  10        0.64        3.51      6.49 o
  -7  13  10        0.54        7.25      6.27 o
  -6  13  10      231.47      223.89     19.22 o
  -5  13  10        0.00       -2.23      8.06 o
  -4  13  10       38.49       42.62     10.63 o
  -3  13  10      122.62      124.67     15.66 o
  -2  13  10        3.66        7.48      8.81 o
  -1  13  10       17.96        2.71     13.42 o
   0  13  10       37.26       27.48     21.37 o
   1  13  10       42.18       43.79     13.54 o
   2  13  10       28.05       40.01     13.07 o
   3  13  10       84.99       66.72     27.21 o
   4  13  10       14.29       11.38      7.45 o
   5  13  10       25.41       24.47      9.15 o
   6  13  10        4.54       -1.97      8.47 o
  -7  14  10        0.46       -3.43     10.66 o
  -6  14  10      113.41      100.30     17.66 o
  -5  14  10       19.55       10.02     11.48 o
  -4  14  10        0.21       -6.91      6.91 o
  -3  14  10        0.95       -1.27      7.84 o
  -2  14  10       13.25       25.20     17.83 o
  -1  14  10       41.71       35.89     12.72 o
   0  14  10       20.61       42.68     14.49 o
   1  14  10       85.21       91.30     18.31 o
   2  14  10        9.76       15.63     10.37 o
   3  14  10        7.57        0.89      7.55 o
   4  14  10        0.09        3.14      6.59 o
  -5  15  10        4.66      -11.56     23.52 o
  -4  15  10      102.39      104.89     15.76 o
  -3  15  10        0.01       15.51      9.46 o
  -2  15  10       33.65       78.71     16.54 o
  -1  15  10       13.25        5.65      9.66 o
   0  15  10        2.49       24.37     12.54 o
   1  15  10       43.10       41.03     14.04 o
   2  15  10      100.55       97.85     18.70 o
 -14   1  11       21.42       32.63      8.86 o
 -13   1  11       20.51       34.58      6.92 o
 -12   1  11       12.35       21.41      6.90 o
 -11   1  11      113.21      123.52     10.66 o
 -10   1  11       97.55       93.81      9.37 o
  -9   1  11       59.89       68.69      8.13 o
  -8   1  11       61.20       70.69      7.61 o
  -7   1  11       15.78       14.52      4.51 o
  -6   1  11       37.79       33.60      5.54 o
  -5   1  11      610.64      603.36     15.54 o
  -4   1  11      888.39      883.64     17.89 o
  -3   1  11      407.50      416.44     18.41 o
  -2   1  11      126.69      118.54      7.15 o
  -1   1  11     3375.38     3408.32     34.69 o
   0   1  11        7.07        5.00      2.64 o
   1   1  11        0.80        3.74      3.02 o
   2   1  11      644.63      643.39     13.05 o
   3   1  11      653.96      713.39     22.69 o
   4   1  11      107.12      102.10      9.49 o
   5   1  11        6.42        7.40      5.92 o
   6   1  11       36.29       22.21      7.95 o
   7   1  11        1.06       -2.50      5.52 o
   8   1  11      110.17      104.10     15.93 o
   9   1  11       51.59       49.54     13.25 o
  10   1  11       73.35      110.93     13.76 o
  11   1  11       10.81       12.45     17.49 o
 -14   2  11        0.68        2.01      7.04 o
 -13   2  11        0.00        6.99      7.10 o
 -12   2  11       13.89       16.82      7.60 o
 -11   2  11       59.76       63.84      7.45 o
 -10   2  11       68.26       72.17      8.19 o
  -9   2  11      223.72      216.00     13.22 o
  -8   2  11       37.12       39.27      7.08 o
  -7   2  11      130.01      115.02      8.47 o
  -6   2  11      725.38      649.81     14.91 o
  -5   2  11       40.04       38.38      4.99 o
  -4   2  11      472.90      454.90     12.18 o
  -3   2  11        0.78       -2.73      3.01 o
  -2   2  11     1097.61     1058.96     17.50 o
  -1   2  11       11.40       14.47      3.87 o
   0   2  11      727.79      705.79     14.32 o
   1   2  11       13.41       11.73      3.76 o
   2   2  11       20.37       13.99      3.12 o
   3   2  11     1117.39     1113.39     24.27 o
   4   2  11      670.86      664.28     22.67 o
   5   2  11       78.86       75.76      8.67 o
   6   2  11      137.05      152.56     17.35 o
   7   2  11      557.99      618.19     48.10 o
   8   2  11       98.18      129.18     19.00 o
   9   2  11        0.97       -6.10     19.33 o
  10   2  11        0.60        1.34     15.70 o
  11   2  11      128.92      122.16     14.07 o
 -14   3  11       14.75       35.27     11.64 o
 -13   3  11       33.25       26.27      9.26 o
 -12   3  11       15.51       22.05     12.46 o
 -11   3  11       70.09       63.18     10.64 o
 -10   3  11      177.18      187.05     16.76 o
  -9   3  11        6.13       15.37      6.78 o
  -8   3  11      384.31      382.00     11.45 o
  -7   3  11       11.98        6.67      3.42 o
  -6   3  11      725.83      720.28     15.34 o
  -5   3  11      458.42      445.87     11.98 o
  -4   3  11      476.25      446.72     11.96 o
  -3   3  11       30.14       26.35      4.36 o
  -2   3  11      173.20      161.96      9.65 o
  -1   3  11      645.83      689.83     14.80 o
   0   3  11      124.10      127.38      7.92 o
   1   3  11       23.74       18.92      4.45 o
   2   3  11     1617.47     1558.37     26.30 o
   3   3  11      864.02      808.09     18.52 o
   4   3  11        0.01        5.62      4.22 o
   5   3  11        3.73        6.79      6.71 o
   6   3  11      150.11      169.18     15.14 o
   7   3  11       12.32       37.23      8.73 o
   8   3  11      112.76      115.31     13.58 o
   9   3  11        1.13       -0.86      6.95 o
  10   3  11       43.84       37.70      9.73 o
 -13   4  11        0.22       15.78      7.56 o
 -12   4  11        1.73        6.81      7.75 o
 -11   4  11       20.92       26.37      9.46 o
 -10   4  11       90.08       91.51     14.69 o
  -9   4  11        6.93        9.02      5.93 o
  -8   4  11       41.13       29.20      5.69 o
  -7   4  11       58.60       58.25      6.67 o
  -6   4  11      447.83      402.61     14.36 o
  -5   4  11      141.07      129.67      7.29 o
  -4   4  11       10.38        3.45      3.50 o
  -3   4  11        1.08        1.53      3.47 o
  -2   4  11     1529.06     1525.64     24.71 o
  -1   4  11      422.39      430.98     11.79 o
   0   4  11       86.72       70.87      9.55 o
   1   4  11       34.33       38.20      5.11 o
   2   4  11     1735.01     1632.60     29.66 o
   3   4  11      773.49      801.83     28.75 o
   4   4  11       39.38       38.84      6.31 o
   5   4  11        1.53       -3.05      8.27 o
   6   4  11       67.46       84.95     18.03 o
   7   4  11      750.74      717.67     25.85 o
   8   4  11       48.96       65.83     15.68 o
   9   4  11      264.31      256.42     21.79 o
  10   4  11       65.57       78.12     11.28 o
 -13   5  11       18.13       18.74      8.57 o
 -12   5  11        0.48        6.41      6.50 o
 -11   5  11       17.13       31.77     10.70 o
 -10   5  11      261.39      266.03     17.42 o
  -9   5  11      125.46      146.78     16.83 o
  -8   5  11       46.38       51.85      7.55 o
  -7   5  11        5.10        7.96      4.24 o
  -6   5  11      403.58      412.22     15.96 o
  -5   5  11      847.42      831.42     21.42 o
  -4   5  11       18.28       24.27      6.86 o
  -3   5  11        4.06        4.10      3.14 o
  -2   5  11       53.01       54.11      7.05 o
  -1   5  11       90.29       84.94      6.67 o
   0   5  11      517.58      474.06     22.39 o
   1   5  11       14.88       14.85      4.78 o
   2   5  11        9.42       19.01      4.71 o
   3   5  11      134.03      133.92      9.37 o
   4   5  11      196.14      212.93     11.48 o
   5   5  11      106.86      111.68     10.66 o
   6   5  11      607.03      569.67     22.49 o
   7   5  11      321.15      330.30     19.02 o
   8   5  11       32.17       53.88     14.67 o
   9   5  11        9.22       -1.96      7.47 o
  10   5  11       73.53       95.54     22.85 o
 -13   6  11       85.37       95.68     15.13 o
 -12   6  11       36.09       45.01      8.74 o
 -11   6  11        2.93        0.97      6.84 o
 -10   6  11        7.92       -7.33      7.33 o
  -9   6  11       68.29       75.42     10.12 o
  -8   6  11        0.59       -3.01      4.93 o
  -7   6  11        4.18        6.91      5.38 o
  -6   6  11       49.13       62.66      8.12 o
  -5   6  11      370.72      367.85     14.93 o
  -4   6  11      331.98      365.38     15.94 o
  -3   6  11       43.72       38.49      7.14 o
  -2   6  11      452.89      440.57     17.31 o
  -1   6  11      710.36      726.27     18.99 o
   0   6  11      620.33      576.35     20.09 o
   1   6  11       26.64       23.48      4.89 o
   2   6  11      432.62      409.34     13.13 o
   3   6  11      429.64      391.18     21.81 o
   4   6  11        8.26       13.72      4.86 o
   5   6  11        8.63       11.03      7.09 o
   6   6  11      122.52      124.86     12.85 o
   7   6  11      113.08      129.01     14.77 o
   8   6  11      120.61       83.64     11.05 o
   9   6  11        1.49       11.06      9.64 o
  10   6  11       12.14       20.53      7.85 o
 -12   7  11        7.65       16.34      7.17 o
 -11   7  11        3.84       19.91      7.66 o
 -10   7  11       11.48        0.27     11.42 o
  -9   7  11      115.87      129.15     12.74 o
  -8   7  11      208.30      221.76     17.09 o
  -7   7  11       16.74        9.49      7.33 o
  -6   7  11       44.97       49.60      8.15 o
  -5   7  11      272.13      303.67     16.58 o
  -4   7  11       23.67       18.72      5.52 o
  -3   7  11       17.96       12.83      5.20 o
  -2   7  11      153.69      155.60     16.52 o
  -1   7  11       46.81       50.26      7.95 o
   0   7  11      172.66      184.16     12.04 o
   1   7  11      143.65      139.77      7.42 o
   2   7  11       36.89       57.88      7.43 o
   3   7  11      131.03      135.91      9.40 o
   4   7  11      429.55      377.94     14.27 o
   5   7  11        0.09       -0.69      4.35 o
   6   7  11        1.33        4.29      5.80 o
   7   7  11      112.13      126.60     15.59 o
   8   7  11       46.35       45.37      8.03 o
   9   7  11       36.18       20.96     12.07 o
 -12   8  11        2.26       13.94     15.61 o
 -11   8  11        2.53        8.62      6.22 o
 -10   8  11       12.46       18.62      6.97 o
  -9   8  11       80.14      100.58     13.21 o
  -8   8  11       47.07       47.21      9.64 o
  -7   8  11       89.52       90.18     12.00 o
  -6   8  11        0.62        1.80      5.32 o
  -5   8  11       10.30       13.29      8.85 o
  -4   8  11      240.24      235.88     18.86 o
  -3   8  11      172.24      163.58     11.83 o
  -2   8  11      128.57      145.18     18.00 o
  -1   8  11        7.43        4.29      4.44 o
   0   8  11       71.49       67.67      8.15 o
   1   8  11       11.50        6.79      5.43 o
   2   8  11       21.63       23.43      6.24 o
   3   8  11        6.79       19.67      4.39 o
   4   8  11       30.49       36.50      5.72 o
   5   8  11      132.21      125.75     13.76 o
   6   8  11        0.78        3.45      5.11 o
   7   8  11       33.86       44.82     11.81 o
   8   8  11       91.18       97.10     16.17 o
   9   8  11      101.44       91.53     24.97 o
 -11   9  11        1.61        4.04      7.06 o
 -10   9  11       26.41       22.32      8.53 o
  -9   9  11        5.23        0.96      5.86 o
  -8   9  11        0.14        0.45      5.59 o
  -7   9  11       16.10       16.32      7.19 o
  -6   9  11       66.00       65.21     10.56 o
  -5   9  11        3.53       11.27      6.50 o
  -4   9  11        0.13        1.35      5.32 o
  -3   9  11       44.06       34.30      7.81 o
  -2   9  11        3.28        7.76      4.89 o
  -1   9  11       41.17       57.58      9.07 o
   0   9  11        3.66        8.49      4.93 o
   1   9  11      104.74      106.37      9.89 o
   2   9  11        0.49        2.24      3.98 o
   3   9  11        4.50        9.85      4.76 o
   4   9  11       33.67       26.93      5.44 o
   5   9  11       67.94       68.57      7.29 o
   6   9  11      187.04      216.40     13.63 o
   7   9  11        0.79       -1.44     15.42 o
   8   9  11        2.10       15.90     10.42 o
 -11  10  11        0.51        8.37     12.00 o
 -10  10  11       61.41       65.71     11.62 o
  -9  10  11        0.39        1.82      6.40 o
  -8  10  11       61.46       62.14     10.90 o
  -7  10  11       11.45        4.33      6.53 o
  -6  10  11        5.71        2.38      7.34 o
  -5  10  11      256.70      255.50     18.43 o
  -4  10  11        6.73       -3.24      4.93 o
  -3  10  11        0.46        1.51      4.56 o
  -2  10  11       97.45      112.75     10.39 o
  -1  10  11      181.81      198.56     19.00 o
   0  10  11       34.31       40.74      8.53 o
   1  10  11        0.72        1.80      4.46 o
   2  10  11      187.72      191.15     16.93 o
   3  10  11        8.60       11.14      7.11 o
   4  10  11        2.43       10.95      7.79 o
   5  10  11        0.26        1.62      7.73 o
   6  10  11       41.15       38.16     10.80 o
   7  10  11        0.75        2.01     14.75 o
 -10  11  11        2.63       14.06      8.08 o
  -9  11  11       61.17       77.57     12.09 o
  -8  11  11        0.21        1.66      6.38 o
  -7  11  11       38.55       44.91      9.61 o
  -6  11  11        1.35        7.35      6.63 o
  -5  11  11      264.85      245.39     17.44 o
  -4  11  11        5.10       12.04      6.86 o
  -3  11  11        0.60        0.54      4.60 o
  -2  11  11        0.02       -1.29      4.78 o
  -1  11  11        9.49        9.62      5.29 o
   0  11  11      117.56      137.34     20.03 o
   1  11  11       62.53       85.45     11.74 o
   2  11  11        5.14       16.91      7.85 o
   3  11  11      202.06      215.59     18.33 o
   4  11  11       91.85       76.53     12.25 o
   5  11  11        0.33        7.61      7.91 o
   6  11  11       17.94       15.16      9.52 o
  -9  12  11        3.22       11.05      7.70 o
  -8  12  11       61.23       56.11     10.51 o
  -7  12  11       92.05      102.56     20.32 o
  -6  12  11        0.26        7.00      6.62 o
  -5  12  11       27.23       35.11      8.54 o
  -4  12  11       55.23       47.96      8.11 o
  -3  12  11      117.72      108.31     12.65 o
  -2  12  11        8.07        2.16     12.20 o
  -1  12  11       32.17       22.27     10.76 o
   0  12  11        0.23       -3.97     10.44 o
   1  12  11        1.25        1.87     13.08 o
   2  12  11       26.54       21.07      9.92 o
   3  12  11      272.77      308.20     20.03 o
   4  12  11       61.39       59.34     15.47 o
   5  12  11        4.46       13.82      8.59 o
  -7  13  11       22.90       29.89      8.12 o
  -6  13  11        2.87        7.18      6.63 o
  -5  13  11       10.23       26.56     14.52 o
  -4  13  11        8.98        1.22      8.38 o
  -3  13  11       35.05       21.49     11.77 o
  -2  13  11       34.22       37.56     13.02 o
  -1  13  11      117.09      102.91     18.11 o
   0  13  11      105.75      101.91     18.17 o
   1  13  11       35.84       24.97     24.56 o
   2  13  11       11.77       11.68      9.46 o
   3  13  11        0.25       -3.43      9.46 o
   4  13  11       96.16      103.65     13.60 o
  -5  14  11        2.44       -7.97      7.97 o
  -4  14  11       20.82       21.47      9.30 o
  -3  14  11       17.58       40.05     12.99 o
  -2  14  11       50.66       62.44     15.48 o
  -1  14  11      108.89      132.39     21.60 o
   0  14  11        1.17        2.76      9.40 o
   1  14  11       40.46       48.14     14.95 o
   2  14  11       36.00       34.04     13.38 o
 -13   0  12       97.13      128.51     18.50 o
 -12   0  12       61.98       67.45     21.86 o
 -11   0  12        1.54       12.48      8.36 o
 -10   0  12       74.40      100.58     30.87 o
  -9   0  12      276.89      303.63     20.95 o
  -8   0  12       77.61       76.70     12.72 o
  -7   0  12     1025.70      982.10     30.42 o
  -6   0  12      160.57      146.96     13.77 o
  -5   0  12     1003.94      970.66     33.58 o
  -4   0  12     2812.24     2798.22     54.68 o
  -3   0  12      467.20      439.76     24.35 o
  -2   0  12        0.44       -3.44      3.44 o
  -1   0  12      430.70      387.08     14.80 o
   0   0  12     1848.52     1905.50     36.46 o
   1   0  12      451.24      442.60     17.71 o
   2   0  12        7.82        2.11      4.49 o
   3   0  12      549.37      550.26     39.73 o
   4   0  12      320.73      395.65    104.47 o
   5   0  12        0.14        6.56      8.56 o
   6   0  12        2.62        7.12     20.51 o
   7   0  12      285.72      302.68     25.79 o
   8   0  12       20.68       16.83     11.70 o
   9   0  12       16.79       -0.87     21.79 o
  10   0  12       49.92       57.12     14.82 o
 -13   1  12       27.11       52.51      8.21 o
 -12   1  12        5.66       15.76      6.63 o
 -11   1  12       79.22       73.13      9.31 o
 -10   1  12       23.11       22.50      6.97 o
  -9   1  12        0.80        3.88      4.96 o
  -8   1  12       20.35       16.78      5.40 o
  -7   1  12      107.70      107.56      9.20 o
  -6   1  12      281.14      267.34     12.83 o
  -5   1  12      393.25      391.73     13.77 o
  -4   1  12      839.91      812.62     18.66 o
  -3   1  12        0.37        1.98      3.11 o
  -2   1  12       87.45       86.21      7.68 o
  -1   1  12     1533.07     1487.04     22.41 o
   0   1  12       16.90       16.33      4.05 o
   1   1  12      281.79      275.64     11.23 o
   2   1  12        3.91        4.01      4.69 o
   3   1  12      166.34      166.06     11.61 o
   4   1  12      281.28      287.78     16.73 o
   5   1  12      434.78      449.88     18.51 o
   6   1  12        2.56       24.60      8.55 o
   7   1  12        4.18        5.37      8.01 o
   8   1  12      501.95      491.67     36.37 o
   9   1  12       57.71       53.48     12.89 o
  10   1  12       58.67       46.89     11.22 o
 -13   2  12        0.22       -1.30      8.42 o
 -12   2  12        7.67        1.77      6.50 o
 -11   2  12       29.06       40.46      6.39 o
 -10   2  12       27.58       27.03      6.34 o
  -9   2  12      424.41      447.77     17.02 o
  -8   2  12      184.74      195.59     12.73 o
  -7   2  12       25.45       27.23      5.84 o
  -6   2  12       11.36       10.33      4.43 o
  -5   2  12      155.95      164.11      9.35 o
  -4   2  12        0.22       -1.09      3.12 o
  -3   2  12       98.65       92.25      7.76 o
  -2   2  12      119.20      115.84     10.85 o
  -1   2  12      142.46      139.80      8.25 o
   0   2  12      581.41      556.58     14.07 o
   1   2  12       96.01       88.17     10.61 o
   2   2  12        3.30        2.62      4.54 o
   3   2  12       24.00       24.23      6.16 o
   4   2  12      239.14      262.91     16.65 o
   5   2  12       23.02       25.11      6.76 o
   6   2  12      134.78      128.53     24.78 o
   7   2  12       12.13        9.07      7.56 o
   8   2  12      116.92      145.16     17.93 o
   9   2  12       15.97       10.76      9.85 o
  10   2  12        0.22        4.80      7.72 o
 -13   3  12       33.95       42.69     12.56 o
 -12   3  12        7.64        1.43     13.97 o
 -11   3  12       57.64       61.65     11.37 o
 -10   3  12        2.52        5.57      7.14 o
  -9   3  12        7.49       10.07      7.30 o
  -8   3  12      312.31      320.84     13.38 o
  -7   3  12        1.48       -0.36      3.57 o
  -6   3  12       15.48       21.46      4.73 o
  -5   3  12       56.38       53.73      6.22 o
  -4   3  12      719.95      733.85     17.11 o
  -3   3  12      126.07      125.75      8.68 o
  -2   3  12       11.85        8.85      3.99 o
  -1   3  12      143.38      134.30      8.43 o
   0   3  12      504.18      493.65     13.43 o
   1   3  12      266.50      277.73     11.89 o
   2   3  12       29.82       26.60      5.68 o
   3   3  12      335.30      391.46     17.82 o
   4   3  12      462.47      457.04     21.50 o
   5   3  12       20.39       13.44      7.92 o
   6   3  12       15.83       25.91     15.41 o
   7   3  12        4.17       12.81      9.39 o
   8   3  12       30.52       60.48     11.23 o
   9   3  12       90.01       95.22     13.16 o
 -13   4  12        0.40        2.34      9.13 o
 -12   4  12       11.31       24.47      8.72 o
 -11   4  12       19.06       26.03     12.17 o
 -10   4  12        6.74        1.10      6.98 o
  -9   4  12       75.36       65.58      9.52 o
  -8   4  12       59.83       64.87      9.18 o
  -7   4  12      391.59      421.93     21.99 o
  -6   4  12       19.19       27.03      6.36 o
  -5   4  12       80.98       87.32      7.15 o
  -4   4  12      134.56      147.82     11.59 o
  -3   4  12      262.70      242.74     11.17 o
  -2   4  12        2.98        6.69      3.89 o
  -1   4  12      489.06      472.66     12.88 o
   0   4  12      234.89      242.79     13.93 o
   1   4  12       11.82        5.13      4.13 o
   2   4  12        6.18        9.83      5.49 o
   3   4  12        0.08        3.37      5.03 o
   4   4  12      711.90      757.30     22.32 o
   5   4  12      156.33      127.30     13.76 o
   6   4  12        3.70        6.67      9.85 o
   7   4  12       37.55       27.86     11.07 o
   8   4  12       39.34       34.51     11.22 o
   9   4  12       71.38       65.25     12.93 o
 -12   5  12       20.98       26.44      9.21 o
 -11   5  12       63.21       57.96      9.87 o
 -10   5  12        0.79       10.66      6.41 o
  -9   5  12        9.05       24.14      6.93 o
  -8   5  12      108.77      101.10     11.31 o
  -7   5  12       45.34       56.16      7.46 o
  -6   5  12        0.40        8.11      4.43 o
  -5   5  12      133.40      148.94     12.48 o
  -4   5  12       71.02       78.95      9.42 o
  -3   5  12      162.67      169.79      9.36 o
  -2   5  12       19.73       17.71      4.40 o
  -1   5  12      627.16      627.31     14.49 o
   0   5  12      291.80      290.90     12.94 o
   1   5  12      142.70      139.19     10.21 o
   2   5  12        0.82       -1.42      4.10 o
   3   5  12        0.80       -3.04      6.53 o
   4   5  12       61.78       48.51      8.08 o
   5   5  12       53.28       70.24     24.78 o
   6   5  12      124.83      109.91     12.79 o
   7   5  12      227.43      242.99     18.29 o
   8   5  12       21.25       22.25      9.61 o
   9   5  12        0.38       -4.98      7.32 o
 -12   6  12       18.62       24.44     12.98 o
 -11   6  12       39.63       30.15      8.31 o
 -10   6  12        2.94        5.22      6.95 o
  -9   6  12       90.22       88.77     11.36 o
  -8   6  12        4.91        4.60      5.89 o
  -7   6  12       11.63        3.12      5.46 o
  -6   6  12       14.77       10.56      5.06 o
  -5   6  12      381.84      354.95     15.82 o
  -4   6  12       88.23       99.66     10.29 o
  -3   6  12       89.75       93.75     11.49 o
  -2   6  12        1.22        2.79      4.71 o
  -1   6  12      242.62      219.27      9.39 o
   0   6  12      139.78      155.06     14.13 o
   1   6  12       20.71       14.55      5.13 o
   2   6  12       98.37      102.04     13.95 o
   3   6  12      103.34       88.71      8.74 o
   4   6  12       31.28       17.64      5.76 o
   5   6  12       21.85       17.12      7.20 o
   6   6  12      157.18      154.15     13.99 o
   7   6  12       58.03       65.55     10.34 o
   8   6  12        0.92        6.74      6.92 o
   9   6  12        1.74       -0.19      7.38 o
 -12   7  12        2.68        4.62      6.39 o
 -11   7  12        9.19       18.83     12.46 o
 -10   7  12        6.22       11.61      7.87 o
  -9   7  12       47.24       47.23      8.56 o
  -8   7  12        0.02       -5.51      5.56 o
  -7   7  12        4.92       19.18      6.83 o
  -6   7  12        1.27        8.04      5.21 o
  -5   7  12      177.72      164.91     12.89 o
  -4   7  12       90.16      106.43     10.39 o
  -3   7  12       75.09       51.98     10.74 o
  -2   7  12       16.52       12.32      6.30 o
  -1   7  12      222.30      238.58     17.14 o
   0   7  12      294.48      308.27     19.40 o
   1   7  12        0.22        2.44      3.45 o
   2   7  12        0.94        2.46      4.14 o
   3   7  12      729.49      744.33     18.70 o
   4   7  12       42.99       44.96      6.80 o
   5   7  12        2.39       -2.09      5.91 o
   6   7  12       21.70       30.46      8.07 o
   7   7  12       33.80       38.80      8.52 o
   8   7  12       21.68       24.98      7.67 o
 -11   8  12        0.79        0.09      6.75 o
 -10   8  12        2.85        4.59      6.20 o
  -9   8  12       46.32       41.95      8.87 o
  -8   8  12      253.99      228.62     18.87 o
  -7   8  12       44.39       35.09      8.92 o
  -6   8  12        6.49       -1.99      7.13 o
  -5   8  12      325.68      353.66     20.50 o
  -4   8  12      424.21      405.30     21.61 o
  -3   8  12       58.62       50.80      7.72 o
  -2   8  12       39.51       33.32      6.51 o
  -1   8  12      132.53      131.49     24.34 o
   0   8  12       58.22       53.62      8.24 o
   1   8  12       62.89       64.27      8.79 o
   2   8  12        0.79        4.28      5.32 o
   3   8  12       18.16       29.21      6.92 o
   4   8  12      231.62      240.51     12.82 o
   5   8  12       98.54      110.55     10.27 o
   6   8  12       10.13       22.98      6.31 o
   7   8  12       20.62       50.00     14.21 o
   8   8  12      159.69      128.40     18.00 o
 -10   9  12        0.33        3.00      7.61 o
  -9   9  12        6.36        7.71      7.26 o
  -8   9  12       26.33       28.02      8.84 o
  -7   9  12        7.73       16.21      7.61 o
  -6   9  12       72.58       60.27     10.35 o
  -5   9  12       21.81       14.15      6.72 o
  -4   9  12       46.60       42.04      8.80 o
  -3   9  12      117.53      108.26     12.43 o
  -2   9  12      188.42      186.62     15.19 o
  -1   9  12       90.42       91.76     11.49 o
   0   9  12      382.81      379.19     14.05 o
   1   9  12       50.97       42.95      6.52 o
   2   9  12        0.36        7.55      4.29 o
   3   9  12       14.09        7.74      5.18 o
   4   9  12      455.77      467.59     16.96 o
   5   9  12       85.39       95.23     14.05 o
   6   9  12       14.09       23.99      9.27 o
   7   9  12       76.06       79.46     12.28 o
 -10  10  12       89.46      108.07     14.20 o
  -9  10  12        4.40       12.54      7.81 o
  -8  10  12       29.71       35.03      9.71 o
  -7  10  12       38.84       27.40      8.59 o
  -6  10  12       35.73       32.31      8.61 o
  -5  10  12        1.70        0.09      5.67 o
  -4  10  12       94.81      109.02     12.53 o
  -3  10  12        5.69       -1.73      5.15 o
  -2  10  12       43.84       61.08     26.87 o
  -1  10  12        2.45        3.31      5.48 o
   0  10  12       27.42       32.71      8.75 o
   1  10  12      221.30      214.90     12.58 o
   2  10  12      158.96      151.15     17.72 o
   3  10  12       13.80       12.23      8.21 o
   4  10  12        0.51        9.53      7.29 o
   5  10  12       99.82       77.68     13.29 o
   6  10  12       66.34       70.24     13.01 o
  -9  11  12        0.57       -2.45      6.58 o
  -8  11  12       89.30      108.15     13.96 o
  -7  11  12        1.17       -1.82      6.93 o
  -6  11  12      111.90      109.21     12.94 o
  -5  11  12        2.61        9.09      6.68 o
  -4  11  12       43.32       62.62     14.33 o
  -3  11  12       25.78       35.89      8.31 o
  -2  11  12       56.34       43.88      8.21 o
  -1  11  12       22.39       41.01     16.00 o
   0  11  12      262.89      285.22     19.43 o
   1  11  12       15.34       12.56     10.02 o
   2  11  12       43.27       54.48     10.49 o
   3  11  12        7.13       11.84      8.75 o
   4  11  12       46.60       36.33     12.32 o
   5  11  12       54.60       63.04     21.23 o
  -7  12  12        0.01       14.11      7.56 o
  -6  12  12        0.30        3.68      7.53 o
  -5  12  12        4.58        6.43      6.28 o
  -4  12  12       62.52       78.64     10.10 o
  -3  12  12       23.85       40.35      8.01 o
  -2  12  12       11.65       34.37     21.88 o
  -1  12  12      108.32      120.41     20.34 o
   0  12  12       73.09       53.72     28.15 o
   1  12  12       59.76       67.33     15.93 o
   2  12  12       37.03       40.38     10.24 o
   3  12  12       39.09       48.86     10.60 o
   4  12  12       18.74       26.12      9.38 o
  -6  13  12        0.00        1.76     14.87 o
  -5  13  12        3.94       17.02      9.76 o
  -4  13  12        5.45        7.38     10.64 o
  -3  13  12        0.24       10.31     11.68 o
  -2  13  12        0.39        1.67      8.47 o
  -1  13  12        3.63       17.09     11.45 o
   0  13  12      220.83      242.34     28.38 o
   1  13  12        0.22       15.60     11.23 o
   2  13  12       57.72       52.97     14.34 o
 -12   1  13        4.38       19.22      6.04 o
 -11   1  13        8.14        4.53      6.14 o
 -10   1  13       44.73       33.11      9.14 o
  -9   1  13       15.36        9.18      7.64 o
  -8   1  13      111.86      107.49     10.55 o
  -7   1  13        0.05       -2.44      5.10 o
  -6   1  13        6.10        3.11      4.44 o
  -5   1  13       84.62       60.87      7.18 o
  -4   1  13        8.41        3.75      4.70 o
  -3   1  13      105.13       94.08      8.22 o
  -2   1  13      265.91      268.47     12.95 o
  -1   1  13        7.51       14.48      4.46 o
   0   1  13       79.82       78.18      7.30 o
   1   1  13       12.82       24.27      5.14 o
   2   1  13       61.99       72.11      8.61 o
   3   1  13       80.88       89.88      9.59 o
   4   1  13      133.04      133.67     12.16 o
   5   1  13      565.09      557.57     20.88 o
   6   1  13       11.18       13.07      9.46 o
   7   1  13       30.99       38.02      9.24 o
   8   1  13       42.58       66.77     14.65 o
   9   1  13       10.50       17.67     11.37 o
 -12   2  13       33.31       31.30     12.04 o
 -11   2  13       29.68       33.93      9.26 o
 -10   2  13      208.15      238.85     13.03 o
  -9   2  13      161.83      151.43     19.19 o
  -8   2  13        6.34       17.70      5.95 o
  -7   2  13      699.60      696.76     20.81 o
  -6   2  13       97.91       99.51      9.14 o
  -5   2  13       65.96       50.75      6.97 o
  -4   2  13      706.16      672.93     17.17 o
  -3   2  13      443.33      440.08     14.02 o
  -2   2  13       21.47       17.69      4.84 o
  -1   2  13        5.14        3.82      3.80 o
   0   2  13      251.75      251.82     12.61 o
   1   2  13      210.72      225.97     13.46 o
   2   2  13      461.96      483.79     16.70 o
   3   2  13       35.08       42.24      8.40 o
   4   2  13       61.00       85.83     10.83 o
   5   2  13      228.29      291.71     21.01 o
   6   2  13      100.58       98.20     11.86 o
   7   2  13        0.25       18.16      8.91 o
   8   2  13      579.96      646.92     26.38 o
   9   2  13      263.83      310.86     22.24 o
 -12   3  13       87.36       85.65     12.78 o
 -11   3  13        3.99        6.77      7.36 o
 -10   3  13       12.00       15.68      7.87 o
  -9   3  13       61.85       60.44     10.75 o
  -8   3  13      183.57      181.81     11.29 o
  -7   3  13      235.51      257.46     12.23 o
  -6   3  13       83.05       87.45      8.02 o
  -5   3  13       12.51       10.64      4.57 o
  -4   3  13      599.98      605.71     25.14 o
  -3   3  13      121.57      138.96      9.60 o
  -2   3  13      260.92      254.39     12.55 o
  -1   3  13       48.16       53.83      6.28 o
   0   3  13        0.52       -3.48      3.48 o
   1   3  13      717.73      724.77     24.27 o
   2   3  13      104.92      107.44     10.42 o
   3   3  13       61.76       74.13     12.01 o
   4   3  13      357.04      301.37     20.60 o
   5   3  13       54.76       42.06     10.51 o
   6   3  13       16.53       12.02      9.61 o
   7   3  13       21.96       19.35     10.45 o
   8   3  13      382.25      386.68     24.20 o
 -12   4  13       41.93       63.48     13.78 o
 -11   4  13      138.05      185.85     22.12 o
 -10   4  13        0.12       -4.61      6.63 o
  -9   4  13       22.64       28.96      6.90 o
  -8   4  13       26.85       25.50      6.60 o
  -7   4  13        6.56        5.99      5.25 o
  -6   4  13        4.50       10.76      5.80 o
  -5   4  13       87.61       78.01      7.45 o
  -4   4  13      110.76      129.09      9.36 o
  -3   4  13       77.02       67.46      8.04 o
  -2   4  13        2.48        7.32      4.18 o
  -1   4  13        0.70        2.68      3.86 o
   0   4  13      534.72      546.06     20.01 o
   1   4  13      148.47      165.02     10.72 o
   2   4  13       34.95       21.68      6.79 o
   3   4  13       19.33       25.28      6.99 o
   4   4  13       41.27       30.20      9.58 o
   5   4  13      140.72      131.15     14.38 o
   6   4  13      178.13      166.46     16.05 o
   7   4  13        3.17      -10.10     20.99 o
   8   4  13      100.67      121.80     16.80 o
 -12   5  13        1.74       24.53      8.51 o
 -11   5  13        1.09       13.66      6.94 o
 -10   5  13        8.38       13.62     10.19 o
  -9   5  13        1.36       -1.74      5.38 o
  -8   5  13      455.34      452.10     19.53 o
  -7   5  13      534.22      581.36     18.91 o
  -6   5  13       29.41       40.15      8.12 o
  -5   5  13        5.75        8.34      5.53 o
  -4   5  13      593.20      583.76     20.73 o
  -3   5  13      410.08      428.32     26.91 o
  -2   5  13       33.44       35.86      5.80 o
  -1   5  13        0.01       -0.08      3.91 o
   0   5  13      123.94      163.65     22.03 o
   1   5  13      100.28       96.61      9.99 o
   2   5  13       69.15       68.57     10.83 o
   3   5  13       24.24       30.33      7.14 o
   4   5  13      102.89      111.60     16.09 o
   5   5  13       42.65       25.72      9.00 o
   6   5  13      237.28      263.14     18.86 o
   7   5  13       38.10       35.30      9.09 o
   8   5  13       31.17       40.93     24.59 o
 -11   6  13       21.83       39.84      8.90 o
 -10   6  13      100.23      108.70     12.62 o
  -9   6  13        0.12       -7.33      8.91 o
  -8   6  13       46.35       42.42      8.81 o
  -7   6  13      122.39      108.02     10.45 o
  -6   6  13        0.60        8.25      5.20 o
  -5   6  13       63.28       70.71      8.53 o
  -4   6  13       25.95       40.87      7.72 o
  -3   6  13      161.91      162.13     13.32 o
  -2   6  13       49.00       66.51     11.89 o
  -1   6  13       24.08       28.55      5.97 o
   0   6  13      521.02      494.39     16.35 o
   1   6  13      658.98      639.60     19.13 o
   2   6  13      167.39      156.04     19.71 o
   3   6  13        3.99       12.03      5.72 o
   4   6  13      283.26      289.34     24.76 o
   5   6  13      424.95      403.08     19.93 o
   6   6  13        4.79        5.20      7.78 o
   7   6  13        0.02       14.52      7.25 o
 -11   7  13       34.16       45.48      9.69 o
 -10   7  13        0.67        0.17      6.24 o
  -9   7  13       30.30       36.60      8.26 o
  -8   7  13        8.70        7.67      6.13 o
  -7   7  13      153.22      187.74     15.19 o
  -6   7  13      115.36      127.08     12.73 o
  -5   7  13       41.60       37.65      7.26 o
  -4   7  13        0.29        5.77      5.02 o
  -3   7  13      457.38      440.70     21.67 o
  -2   7  13        0.02        5.32      5.74 o
  -1   7  13        3.09        5.82      7.56 o
   0   7  13       33.63       19.03      9.73 o
   1   7  13       33.51       48.00      9.52 o
   2   7  13      171.20      190.23     16.36 o
   3   7  13       90.72      104.01      9.80 o
   4   7  13      160.93      181.70     12.75 o
   5   7  13       38.18       37.53      8.50 o
   6   7  13      119.44      115.27     13.55 o
   7   7  13        3.15        7.98      8.36 o
 -10   8  13        0.09        0.42      6.73 o
  -9   8  13        0.15       -5.97      5.97 o
  -8   8  13       10.50        6.31      6.80 o
  -7   8  13        6.15       16.33      8.06 o
  -6   8  13        0.24        9.43      6.64 o
  -5   8  13       54.71       62.15     10.38 o
  -4   8  13       18.78       12.54      5.81 o
  -3   8  13        1.15        2.51      4.80 o
  -2   8  13      210.46      198.52     17.87 o
  -1   8  13       95.34       97.89     14.81 o
   0   8  13      117.93      145.00     14.06 o
   1   8  13      144.61      146.27     14.12 o
   2   8  13       35.65       36.16      8.68 o
   3   8  13       51.12       46.96      8.36 o
   4   8  13       26.20       22.23      6.10 o
   5   8  13       15.08       22.39      6.83 o
   6   8  13        3.91        7.11      7.07 o
  -9   9  13       22.12       10.03     20.14 o
  -8   9  13       52.54       61.21     11.70 o
  -7   9  13       46.13       48.81     10.48 o
  -6   9  13        4.35        3.52      6.48 o
  -5   9  13       10.23       26.75      8.06 o
  -4   9  13        6.74       14.98      6.94 o
  -3   9  13       32.31       42.85      9.30 o
  -2   9  13        3.28        2.68      7.97 o
  -1   9  13        9.28        7.60      7.17 o
   0   9  13       49.37       53.86      8.45 o
   1   9  13       96.09       87.51      8.44 o
   2   9  13       30.12       30.55      5.94 o
   3   9  13      102.16       95.91      8.27 o
   4   9  13       15.72       22.78      5.13 o
   5   9  13       31.94       46.66     11.61 o
   6   9  13       10.65      -12.82     12.82 o
  -8  10  13        4.93        8.89      7.88 o
  -7  10  13        1.55        1.01      6.37 o
  -6  10  13       36.20       41.81      9.56 o
  -5  10  13       47.58       55.23     10.45 o
  -4  10  13       15.68       22.02      7.73 o
  -3  10  13        1.05        3.21      6.69 o
  -2  10  13        6.62       14.43      7.47 o
  -1  10  13       15.36       24.18     14.18 o
   0  10  13        4.41       11.48      8.25 o
   1  10  13      314.49      330.59     15.68 o
   2  10  13        4.33       11.69      5.36 o
   3  10  13        5.81       25.77      9.73 o
   4  10  13       63.06       81.82     16.81 o
   5  10  13       14.61       14.35      8.85 o
  -7  11  13       18.17       29.17     14.53 o
  -6  11  13        2.88        6.92      6.56 o
  -5  11  13        9.05       14.95      7.35 o
  -4  11  13       78.07       83.57     11.46 o
  -3  11  13      249.30      276.59     43.88 o
  -2  11  13        1.07        3.07      6.65 o
  -1  11  13       17.28       16.30      7.20 o
   0  11  13        0.01       -4.37      5.06 o
   1  11  13       15.93       16.29     11.50 o
   2  11  13       79.18       77.21     13.00 o
   3  11  13       13.47       31.11      9.74 o
  -5  12  13       21.80       28.12      8.32 o
  -4  12  13       40.27       49.96     24.09 o
  -3  12  13      147.11      154.80     14.09 o
  -2  12  13       42.33       68.05     22.78 o
  -1  12  13      274.12      240.44     27.86 o
   0  12  13        6.87        2.73     22.30 o
   1  12  13       13.73       21.12     12.30 o
   2  12  13        4.13        6.27     14.25 o
 -12   0  14      134.73      116.33     15.03 o
 -11   0  14      158.88      137.53     28.50 o
 -10   0  14       77.95       96.50     14.64 o
  -9   0  14       34.26       30.40      9.75 o
  -8   0  14      214.87      185.56     19.52 o
  -7   0  14      558.26      527.23     27.27 o
  -6   0  14      201.74      172.31     33.00 o
  -5   0  14      276.54      257.05     22.55 o
  -4   0  14        8.08       13.43      7.89 o
  -3   0  14      172.80      182.31     19.14 o
  -2   0  14        5.81        7.84      8.26 o
  -1   0  14      787.57      826.34     31.64 o
   0   0  14      298.82      304.25     20.94 o
   1   0  14       27.20       28.63      8.47 o
   2   0  14     1849.31     1987.97     56.51 o
   3   0  14      163.46      195.87     21.60 o
   4   0  14        2.59        4.69     25.09 o
   5   0  14      634.18      638.73     74.95 o
   6   0  14      287.62      279.83     32.06 o
   7   0  14        0.11       13.68     10.30 o
 -12   1  14        0.47       13.05      9.12 o
 -11   1  14       37.79       53.96      8.05 o
 -10   1  14        8.51       12.31      6.06 o
  -9   1  14        6.53       -4.76      4.76 o
  -8   1  14       25.90       18.10      7.50 o
  -7   1  14        1.74        4.74      5.63 o
  -6   1  14       17.21       20.13      6.62 o
  -5   1  14       63.06       54.37     10.91 o
  -4   1  14      185.42      168.44     13.03 o
  -3   1  14      307.39      282.33     18.37 o
  -2   1  14       67.28       52.84     10.60 o
  -1   1  14        4.94        5.25      4.22 o
   0   1  14        6.22       10.43      4.75 o
   1   1  14      919.36      892.29     28.29 o
   2   1  14        2.16        0.32     12.02 o
   3   1  14      144.56      159.46     16.04 o
   4   1  14        5.45      -10.53     10.53 o
   5   1  14       27.72       26.12     10.13 o
   6   1  14      166.28      171.94     17.60 o
   7   1  14      192.79      208.49     16.81 o
 -11   2  14        0.15       -0.12      6.42 o
 -10   2  14       12.16       14.80      5.52 o
  -9   2  14       10.48       13.15      6.07 o
  -8   2  14        3.84        2.64      4.93 o
  -7   2  14      211.79      214.85     14.19 o
  -6   2  14      115.55      114.36     10.95 o
  -5   2  14        0.00       -1.09      4.81 o
  -4   2  14        0.00        0.83      4.33 o
  -3   2  14      254.08      264.04     14.38 o
  -2   2  14      437.96      439.25     15.59 o
  -1   2  14       44.06       26.10      6.39 o
   0   2  14        2.17        9.45      6.37 o
   1   2  14        0.37        9.75      5.51 o
   2   2  14        0.32       -1.56      6.20 o
   3   2  14       85.15       96.92     13.64 o
   4   2  14       13.48       18.59      9.18 o
   5   2  14      146.61      152.90     32.80 o
   6   2  14       17.07       23.96     18.26 o
   7   2  14       43.75       64.61     15.58 o
 -11   3  14       55.70       56.72     10.82 o
 -10   3  14        0.42        0.46      6.99 o
  -9   3  14       12.19       19.15      8.31 o
  -8   3  14       23.82       28.30      5.60 o
  -7   3  14       59.73       66.17      8.12 o
  -6   3  14      138.74      127.82      9.85 o
  -5   3  14       11.85       12.85      5.04 o
  -4   3  14        3.47        2.27      4.46 o
  -3   3  14        0.37        7.09      4.55 o
  -2   3  14       13.95       11.83      5.03 o
  -1   3  14       84.62       95.58      8.52 o
   0   3  14        8.74       21.75      6.95 o
   1   3  14       25.34       24.48      7.42 o
   2   3  14      272.31      312.80     16.66 o
   3   3  14       71.69       87.44     11.10 o
   4   3  14       22.08       25.00      8.20 o
   5   3  14      494.68      544.69     28.61 o
   6   3  14      112.87      100.89     16.58 o
   7   3  14       38.18       22.10     11.46 o
 -11   4  14        0.26       17.53     10.05 o
 -10   4  14      131.54      125.48     15.48 o
  -9   4  14        1.43       13.24      7.95 o
  -8   4  14        1.18       -0.58      6.73 o
  -7   4  14       37.54       41.41      8.55 o
  -6   4  14       88.97       91.10     10.81 o
  -5   4  14      173.88      187.96     10.29 o
  -4   4  14       10.14       16.51      6.87 o
  -3   4  14       61.49       79.54      8.19 o
  -2   4  14      170.57      170.05     11.48 o
  -1   4  14      248.52      263.41     13.07 o
   0   4  14        0.07        5.76      4.68 o
   1   4  14       62.13       45.24      7.59 o
   2   4  14        0.37        7.51      6.09 o
   3   4  14       32.33       33.67     10.00 o
   4   4  14        0.38       15.54     17.51 o
   5   4  14      570.08      561.56     32.78 o
   6   4  14      155.14      155.19     19.00 o
   7   4  14       14.41        8.70     21.10 o
 -11   5  14        5.34       27.29      8.50 o
 -10   5  14      199.24      199.79     24.05 o
  -9   5  14        7.54        7.77      6.44 o
  -8   5  14       28.03       28.43      8.67 o
  -7   5  14        3.74       10.05      5.66 o
  -6   5  14        0.13       -5.26      5.26 o
  -5   5  14        4.10        7.89      6.16 o
  -4   5  14       15.26       17.74      7.37 o
  -3   5  14       18.91       19.43      5.26 o
  -2   5  14       55.13       53.82      6.85 o
  -1   5  14      147.31      153.47     13.16 o
   0   5  14       26.07       31.86      7.40 o
   1   5  14      298.87      293.25     16.02 o
   2   5  14       68.55       59.97      9.22 o
   3   5  14      270.29      268.73     16.70 o
   4   5  14       11.48       -6.29     10.95 o
   5   5  14      184.47      224.40     33.64 o
   6   5  14        6.27        7.05      8.36 o
 -10   6  14       29.80       29.58      9.39 o
  -9   6  14       13.59       13.64      7.49 o
  -8   6  14        0.58        2.24      6.01 o
  -7   6  14       96.72      109.46     10.90 o
  -6   6  14        3.02        3.88      5.16 o
  -5   6  14       25.80       19.74      6.08 o
  -4   6  14        6.57        9.75      6.71 o
  -3   6  14      184.02      216.51     15.87 o
  -2   6  14        9.13        7.58      6.61 o
  -1   6  14       34.57       33.31     11.20 o
   0   6  14        4.66       -0.21      4.76 o
   1   6  14       77.91      107.43     12.83 o
   2   6  14        9.59       14.31      6.33 o
   3   6  14       56.10       62.25      9.12 o
   4   6  14       10.84       24.15      8.40 o
   5   6  14        0.09       -0.50      6.22 o
   6   6  14        4.76       11.30      7.55 o
 -10   7  14      126.12      149.13     29.46 o
  -9   7  14        2.32        9.42      6.73 o
  -8   7  14        9.07        9.20      6.97 o
  -7   7  14       44.57       40.79      8.61 o
  -6   7  14        4.76       16.72      6.21 o
  -5   7  14       47.33       67.78      9.74 o
  -4   7  14        0.87        6.18      5.70 o
  -3   7  14      108.15       95.52     12.89 o
  -2   7  14       62.23       58.27     13.03 o
  -1   7  14        7.00       11.35      8.29 o
   0   7  14       52.73       46.35      9.93 o
   1   7  14      109.58      102.78     14.62 o
   2   7  14      374.12      395.31     15.63 o
   3   7  14        8.08       16.19      6.21 o
   4   7  14       23.33       30.70      8.07 o
   5   7  14      111.91       92.81     11.33 o
  -9   8  14        0.30       10.12      7.09 o
  -8   8  14       52.77       68.71     12.05 o
  -7   8  14        9.35       16.41      7.92 o
  -6   8  14       76.28       71.93     11.86 o
  -5   8  14        3.53       -4.50      6.49 o
  -4   8  14        0.27        3.10      5.40 o
  -3   8  14      271.89      250.26     16.48 o
  -2   8  14      432.31      464.89     35.12 o
  -1   8  14        0.20       -0.64      5.33 o
   0   8  14        0.82       11.01      7.84 o
   1   8  14      208.33      227.42     17.80 o
   2   8  14       80.98       85.67     13.64 o
   3   8  14       53.46       59.86     10.44 o
   4   8  14        0.30        8.37      7.19 o
   5   8  14        0.28        9.16      7.32 o
  -8   9  14        3.98       16.76      8.46 o
  -7   9  14        3.96       10.99      9.08 o
  -6   9  14      226.02      300.81     22.26 o
  -5   9  14       24.64       44.67     11.15 o
  -4   9  14        0.85        1.96      6.30 o
  -3   9  14        0.04       -5.27      6.19 o
  -2   9  14       78.58       95.34     14.96 o
  -1   9  14      129.06      135.33     13.78 o
   0   9  14       90.59       90.98     11.42 o
   1   9  14       31.48       37.36      7.03 o
   2   9  14      154.14      164.33     12.02 o
   3   9  14       43.77       49.26      7.14 o
   4   9  14        0.02        3.46      5.83 o
  -7  10  14       69.92       65.89     15.94 o
  -6  10  14      202.83      219.68     18.94 o
  -5  10  14       40.63       36.95     10.31 o
  -4  10  14      103.74      134.00     17.43 o
  -3  10  14       19.89       26.67     10.10 o
  -2  10  14      174.27      182.12     19.01 o
  -1  10  14       17.14       17.04      8.91 o
   0  10  14        4.53        6.27      6.88 o
   1  10  14        2.66       -1.50     10.43 o
   2  10  14       66.53       67.29     10.54 o
  -5  11  14       42.21       40.07     12.48 o
  -4  11  14      155.10      172.62     18.56 o
  -3  11  14        7.79       18.69      9.01 o
  -2  11  14      192.11      173.89     17.39 o
  -1  11  14       64.66       52.16     10.06 o
   0  11  14       31.10       23.19     13.42 o
 -10   1  15        9.08       20.30      8.34 o
  -9   1  15       15.63       16.57      6.46 o
  -8   1  15        7.80        5.45      5.59 o
  -7   1  15       30.37       22.76      6.94 o
  -6   1  15       60.32       65.49      9.07 o
  -5   1  15       38.37       49.74     13.33 o
  -4   1  15      124.81      134.63     12.39 o
  -3   1  15       14.50       18.61      6.75 o
  -2   1  15       77.79       94.47     11.00 o
  -1   1  15      186.83      211.82     13.70 o
   0   1  15      150.90      153.70     12.31 o
   1   1  15       17.79       29.00     16.46 o
   2   1  15       65.59       86.73     21.74 o
   3   1  15       17.00       11.94     12.42 o
   4   1  15       61.14       51.92     14.18 o
   5   1  15        0.21       12.60      7.41 o
   6   1  15       67.05       70.56     10.87 o
 -10   2  15       55.11       48.10     10.88 o
  -9   2  15       48.68       53.81      7.94 o
  -8   2  15      168.78      184.97     25.28 o
  -7   2  15       75.69       71.66     16.59 o
  -6   2  15       22.44       27.76      7.04 o
  -5   2  15        0.29       10.18      5.54 o
  -4   2  15      182.41      186.46     20.30 o
  -3   2  15      106.80      116.63     10.09 o
  -2   2  15      314.33      318.80     16.40 o
  -1   2  15      451.16      499.60     17.37 o
   0   2  15        3.89        7.43      6.53 o
   1   2  15       13.06       13.84      7.24 o
   2   2  15      473.55      466.05     30.48 o
   3   2  15       81.03       92.79     24.11 o
   4   2  15      166.23      176.15     17.76 o
   5   2  15        9.78       -7.23     13.13 o
   6   2  15      111.07      116.76     15.55 o
 -10   3  15       35.98       57.06     11.55 o
  -9   3  15        9.89       23.56      8.52 o
  -8   3  15        1.34       13.14     12.01 o
  -7   3  15       86.81       89.87      8.98 o
  -6   3  15      241.47      229.96     13.79 o
  -5   3  15        2.88        6.09      4.99 o
  -4   3  15      175.52      182.85     12.41 o
  -3   3  15        0.04        3.75      4.92 o
  -2   3  15      565.71      561.78     18.56 o
  -1   3  15        5.90       -2.73      6.24 o
   0   3  15      258.00      279.17     20.36 o
   1   3  15       44.89       55.76     10.37 o
   2   3  15       15.00       24.15      8.67 o
   3   3  15      347.76      358.93     23.13 o
   4   3  15      155.96      177.10     15.35 o
   5   3  15        6.24        5.97     14.15 o
   6   3  15        4.79      -12.98     12.98 o
 -10   4  15       78.94       93.48     13.79 o
  -9   4  15       94.27       64.74     12.16 o
  -8   4  15        4.60       -0.11      5.23 o
  -7   4  15       13.36        7.63      6.34 o
  -6   4  15       38.16       59.68      9.49 o
  -5   4  15       89.54      106.98      8.33 o
  -4   4  15       24.06       31.32      6.32 o
  -3   4  15       15.00       22.06      6.01 o
  -2   4  15      332.65      329.74     15.32 o
  -1   4  15       15.14       25.46      7.60 o
   0   4  15       13.98       11.59      5.92 o
   1   4  15        1.41       -5.60      5.60 o
   2   4  15      661.53      686.40     23.49 o
   3   4  15       75.34       97.82     13.16 o
   4   4  15        0.02       21.41      9.32 o
   5   4  15        4.34       21.25     12.54 o
  -9   5  15        0.10        7.76      8.05 o
  -8   5  15        1.07        8.33      5.94 o
  -7   5  15        0.24        0.57      5.17 o
  -6   5  15      213.21      227.95     17.14 o
  -5   5  15      179.53      170.87     15.10 o
  -4   5  15       49.35       52.98      9.32 o
  -3   5  15       28.16       33.43      8.29 o
  -2   5  15      107.57      107.18      9.05 o
  -1   5  15      550.04      557.99     20.54 o
   0   5  15        5.16       11.91      6.45 o
   1   5  15       32.45       29.80      7.48 o
   2   5  15      525.88      538.95     29.41 o
   3   5  15      102.89      125.96     15.96 o
   4   5  15        0.03       13.03      8.39 o
   5   5  15        1.38       -0.44      7.28 o
  -9   6  15        6.27       24.70      8.01 o
  -8   6  15       90.06       86.17     11.61 o
  -7   6  15        0.82        4.65      6.16 o
  -6   6  15       25.37       36.54      7.58 o
  -5   6  15      109.55      119.87     11.40 o
  -4   6  15        0.77        7.56      5.80 o
  -3   6  15       19.88       22.06      7.70 o
  -2   6  15       33.93       37.63     12.27 o
  -1   6  15       48.79       45.98     12.77 o
   0   6  15      150.59      159.11     16.47 o
   1   6  15        5.12       16.92      6.38 o
   2   6  15       10.17       23.21      6.82 o
   3   6  15      223.84      223.49     16.78 o
   4   6  15       16.94       16.54      8.90 o
  -8   7  15       10.61       21.07      7.71 o
  -7   7  15        0.09        5.62      6.01 o
  -6   7  15       14.81       17.87      6.58 o
  -5   7  15      180.34      276.70     21.64 o
  -4   7  15      117.66      117.89     12.52 o
  -3   7  15       27.81       15.74      9.33 o
  -2   7  15       17.89       12.84      9.12 o
  -1   7  15      210.50      190.35     21.33 o
   0   7  15       93.83       80.67     20.35 o
   1   7  15        2.02       -2.76     15.02 o
   2   7  15       44.94       43.84     10.16 o
   3   7  15        6.47       19.90      8.67 o
  -7   8  15        8.58        9.44     10.59 o
  -6   8  15        4.88       19.58      8.41 o
  -5   8  15       11.01       14.59      7.75 o
  -4   8  15        2.87        6.48      5.95 o
  -3   8  15       40.29       39.52      9.20 o
  -2   8  15        2.53       26.37     18.26 o
  -1   8  15       30.90       34.47      8.57 o
   0   8  15       28.40       29.26     10.67 o
   1   8  15       42.61       28.18     13.47 o
   2   8  15        0.10        7.47      7.12 o
  -5   9  15      129.82      145.38     16.45 o
  -4   9  15        3.91        5.54      8.24 o
  -3   9  15       11.77       12.77      9.42 o
  -2   9  15       24.02       36.15     11.10 o
  -1   9  15       15.60       13.73      7.25 o
   0   9  15        1.99        8.72      6.81 o
   1   9  15        0.60        5.39      5.83 o
  -9   0  16       98.69      108.17     15.98 o
  -8   0  16        3.48        5.11      7.85 o
  -7   0  16       21.76       33.91     10.84 o
  -6   0  16       42.29       45.98     12.16 o
  -5   0  16      446.87      412.65     27.40 o
  -4   0  16        3.41        8.19      9.14 o
  -3   0  16       45.62       28.71     11.69 o
  -2   0  16       38.43       41.86     11.97 o
  -1   0  16      373.35      355.17     46.81 o
   0   0  16        5.56       17.94     15.49 o
   1   0  16      345.23      274.05     35.52 o
   2   0  16       12.90       29.93     17.79 o
   3   0  16        1.18       -1.69     10.66 o
   4   0  16      135.03      211.83     34.84 o
  -9   1  16       52.50       57.73      8.95 o
  -8   1  16        6.06       11.51      6.47 o
  -7   1  16       96.64      112.35     11.30 o
  -6   1  16       50.72       50.22      8.90 o
  -5   1  16       29.43       22.39      7.04 o
  -4   1  16      205.84      232.61     16.18 o
  -3   1  16      121.02      135.44     14.49 o
  -2   1  16       56.29       40.27      8.45 o
  -1   1  16      235.34      220.89     17.37 o
   0   1  16       97.48      102.51     12.20 o
   1   1  16       17.07       33.70     10.21 o
   2   1  16        0.80        5.58      8.17 o
   3   1  16      215.42      211.04     19.11 o
   4   1  16        3.46        8.70      9.29 o
  -9   2  16        8.89       17.98     10.46 o
  -8   2  16        1.04       13.65      5.94 o
  -7   2  16        1.71        8.40      5.72 o
  -6   2  16       22.62       26.44      7.55 o
  -5   2  16      280.61      279.77     19.76 o
  -4   2  16        0.38       12.17      6.71 o
  -3   2  16        0.34       -2.96      6.55 o
  -2   2  16       29.12       30.75      7.19 o
  -1   2  16      169.31      184.50     14.81 o
   0   2  16      251.36      240.62     15.45 o
   1   2  16       18.49       21.95     10.01 o
   2   2  16        2.07        7.62     14.44 o
   3   2  16       21.88       28.06     12.62 o
   4   2  16       84.25       60.19     12.22 o
  -8   3  16       60.87       87.73     33.33 o
  -7   3  16       59.56       64.12     12.12 o
  -6   3  16        1.81       10.42      8.59 o
  -5   3  16        0.03        7.90      5.32 o
  -4   3  16        4.15        5.68      7.17 o
  -3   3  16        4.93       16.60      5.89 o
  -2   3  16       18.21       25.72      6.31 o
  -1   3  16       35.13       53.04      8.97 o
   0   3  16        6.11        3.46      5.68 o
   1   3  16        9.60       13.98     15.21 o
   2   3  16        0.00        2.24      7.12 o
   3   3  16        0.59        2.23      9.61 o
   4   3  16       88.53       85.84     17.98 o
  -8   4  16        0.15        9.77      9.09 o
  -7   4  16        0.14        9.02      7.01 o
  -6   4  16        2.09        6.57      6.41 o
  -5   4  16       81.83      101.61     12.35 o
  -4   4  16      321.79      361.64     14.96 o
  -3   4  16       53.71       52.22      7.50 o
  -2   4  16        1.55       19.87     11.92 o
  -1   4  16       10.44       22.81      7.12 o
   0   4  16       80.92       72.00     14.93 o
   1   4  16      137.49      128.18     11.50 o
   2   4  16        1.35        1.51      7.31 o
   3   4  16        0.03        5.53      8.09 o
  -7   5  16       55.91       58.92      9.27 o
  -6   5  16        6.41       10.04      6.96 o
  -5   5  16        0.01       20.05      7.64 o
  -4   5  16       19.95       32.02      8.41 o
  -3   5  16       31.05       43.97      9.14 o
  -2   5  16        3.88       18.03      7.49 o
  -1   5  16       30.77       30.56      7.20 o
   0   5  16       53.71       69.81     10.28 o
   1   5  16        1.75       -0.12      6.42 o
   2   5  16        4.44        4.63      7.52 o
   3   5  16       19.71       55.14     23.47 o
  -6   6  16        8.34        9.24      6.37 o
  -5   6  16       92.34      117.11     11.74 o
  -4   6  16       56.59       74.61     16.96 o
  -3   6  16       29.30       35.62     10.23 o
  -2   6  16       23.36       36.42     11.98 o
  -1   6  16      420.07      440.71     69.21 o
   0   6  16        9.19       22.06     10.67 o
   1   6  16        0.53        4.34      5.59 o
   2   6  16        0.20        8.95      6.96 o
  -5   7  16       26.24       35.18      7.85 o
  -4   7  16       24.98       42.05      8.56 o
  -3   7  16        2.11        3.67      8.61 o
  -2   7  16       13.71       18.27     10.55 o
  -1   7  16       26.45       33.70     11.64 o
   0   7  16        1.32       13.34      8.76 o
   1   7  16       18.75       58.39     21.11 o
  -6   1  17        6.36        9.34      6.50 o
  -5   1  17       45.44       40.38      8.47 o
  -4   1  17      134.02      138.88     13.02 o
  -3   1  17       91.53       87.08     10.91 o
  -2   1  17       23.69       26.43      7.94 o
  -1   1  17        5.36        5.53     10.72 o
   0   1  17       13.63       14.24     11.24 o
   1   1  17        6.17        9.53      8.60 o
  -6   2  17       33.87       33.63      7.91 o
  -5   2  17        6.31        9.59      6.82 o
  -4   2  17        2.05       13.90      6.95 o
  -3   2  17        6.66       13.84      6.91 o
  -2   2  17      111.92      116.38     12.33 o
  -1   2  17       39.03       62.84     20.58 o
   0   2  17       91.04      122.05     14.67 o
   1   2  17       40.00       69.70     10.67 o
  -6   3  17       11.41       23.93     11.41 o
  -5   3  17       17.11       31.79      7.40 o
  -4   3  17      114.82      130.77     11.06 o
  -3   3  17        0.98       -3.09      7.29 o
  -2   3  17       36.66       46.02      8.77 o
  -1   3  17        1.32       -6.59      6.59 o
   0   3  17       89.13       76.13     12.56 o
   1   3  17        0.50       14.98     18.42 o
  -5   4  17       72.01       66.64     10.62 o
  -4   4  17       88.91      114.96     16.60 o
  -3   4  17       89.21      119.90     15.64 o
  -2   4  17       11.37       11.60      8.18 o
  -1   4  17       13.87       21.89     11.38 o
   0   4  17        4.25       17.02      8.08 o
  -3   5  17       50.04       16.88     16.50 o
  -2   5  17       10.01        0.67     13.84 o
 
